# Supplementary material for: Predictors for carotid and femoral artery intima-media thickness in a non-diabetic sleep clinic cohort
Source: PLoS One. 2021 Jun 4;16(6):e0252569. doi: 10.1371/journal.pone.0252569 (PMC8177540; doi:10.1371/journal.pone.0252569)
Supplement: S1 Dataset — (ZIP) [file pone.0252569.s005.zip › IMT Data - Main group.xlsx]

## Sheet: IMT Data (upload)
Study_group_coded	Gender_recoded	Ethnicity	Ethnicity_coded	Age	Age_per_decade	Height	Weight	BMI	Neck_circumf	Hip_circumf	Waist_circumf	WHR	SBP_clinic	Cholesterol	Triglycerides	HDL	BSL	Tot_Chol_HDL_ratio	AHI	RDI	Arousal_Index	ODI_3pct	SaO2_90pct	CCA	CFA	Smoking_history	Hypertension_history	Hypercholesterolemia_history	Hypertension_med	Cholesterol_med	AHI_grouped	AHI_severe	Framingham_score_complete	Framingham_cat	Ln_AHI_1	LnRDI_1	LnAI_1	Ln_ODI_1	LnSaO290_1	LnCCA	LnCFA	Cum_CPAP	CPAP_4hrs	CPAP_average	CPAP4hr	V14_CCA	V14_CFA	V14_lnCCA	V14_lnCFA
Main study only	Male			62	6.2	176	106.1	34.3	45	120	121	1.01	135	7.4	2.9	1	6.9	7.4	27.3	48	48.7	6.2	9.3			Absent	Present	Present	Meds Present	Meds Present	AHI 15-30	AHI<30	19	High	3.34286	3.89182	3.906	1.97408	2.33214
Main study only	Female	Caucasian	Caucasian	52	5.2	170.5	77.9	26.8	36	95.5	79	0.83	115	6	0.7	1.8	4.7	3.33333	1.1	4.2	17.2	0.4	0	0.467	0.466	Absent	Absent	Present	Meds Absent	Meds Present	AHI<5	AHI<30	5	Low	0.741937	1.64866	2.90142	0.336472	0	-0.761426	-0.76357
Main study only	Female			48	4.8	169	86.7	30.4	35	116	95	0.82	132	5	1	1.2	5.2	4.16667	15.4	26.5	26.5	4.5	0	0.476	0.411	Absent	Present	Absent	Meds Present	Meds Absent	AHI 15-30	AHI<30	9	Low	2.79728	3.31419	3.31419	1.70475	0	-0.742337	-0.889162
Main study only	Female	South Asian	Non-Caucasian	49	4.9	163.5	80.7	30.2	37	106	89	0.84	120	3.7	1	1	4.9	3.7	4.1	7.6	9.3	2	0.1	0.366	0.459	Absent	Absent	Present	Meds Absent	Meds Present	AHI<5	AHI<30	6	Low	1.62924	2.15176	2.33214	1.09861	0.0953102	-1.00512	-0.778705
Main study only	Male	Caucasian	Caucasian	52	5.2	178.5	88	27.6	42	106	95	0.9	98	4.1	1.1	1.1	4.6	3.72727	18.9	25.9	30.5	10.5	4.5	0.444	0.467	Absent	Absent	Absent	Meds Absent	Meds Absent	AHI 15-30	AHI<30	7	Low	2.99072	3.29213	3.44999	2.44235	1.70475	-0.811931	-0.761426
Main study only	Male	Caucasian	Caucasian	70	7	170	84.2	29.1	44	104	106.5	1.02	135	4.2	1.3	0.7	5.1	6	12.4	14.2	27.5	0.3	0	0.762	0.925	Present	Absent	Absent	Meds Absent	Meds Absent	AHI 5-15	AHI<30	18	High	2.59525	2.7213	3.3499	0.262364	0	-0.271809	-0.0779615
Main study only	Female	Caucasian	Caucasian	59	5.9	156	74.2	30.5	35	116	100	0.86	110	4.7	0.9	1.5	4.8	3.13333	2.8	6.3	13.1	0.7	0	0.53	0.626	Absent	Absent	Present	Meds Absent	Meds Present	AHI<5	AHI<30	5	Low	1.335	1.98787	2.64617	0.530628	0	-0.634878	-0.468405
Main study only	Male	Pacific Islander	Non-Caucasian	59	5.9	163.5	76.7	28.7	41	99	100	1.01	128	3.5	1.6	1.1	4.5	3.18182	2.4	8.1	10.9	0.1	0.8	0.805	0.488	Present	Absent	Present	Meds Absent	Meds Present	AHI<5	AHI<30	11	Intermediate	1.22378	2.20827	2.47654	0.0953102	0.587787	-0.216913	-0.71744
Main study only	Female	Caucasian	Caucasian	60	6	150	79.5	35.3	32.5	112.5	94	0.84	141	4.3	2.01	1.1	4.7	3.90909	2.5	6.8	19.9	3.6	0.1	0.637	0.599	Present	Present	Present	Meds Present	Meds Present	AHI<5	AHI<30	9	Low	1.25276	2.05412	3.03975	1.52606	0.0953102	-0.450986	-0.512494
Main study only	Female	Caucasian	Caucasian	52	5.2	152.5	107	46	41	134.5	117.5	0.87	103	4.2	1.1	1	6.8	4.2	9.5	14.1	15.4	5.6	1.9	0.435	0.602	Present	Absent	Absent	Meds Absent	Meds Absent	AHI 5-15	AHI<30	6	Low	2.35138	2.71469	2.79728	1.88707	1.06471	-0.832409	-0.507498
Main study only	Female	Caucasian	Caucasian	71	7.1	160	82.9	32.4	39	120	112	0.93	146	4.5	2.1	1.3	5.1	3.46154	14	18.9	18.4	7.4	1.4	0.547	0.444	Absent	Present	Present	Meds Present	Meds Present	AHI 5-15	AHI<30	16	Intermediate	2.70805	2.99072	2.96527	2.12823	0.875469	-0.603306	-0.811931
Main study only	Female	Caucasian	Caucasian	64	6.4	157	65	26.4	30.5	104	91	0.88	161	5.2	0.6	1.6	4.6	3.25	1.9	4.8	14.7	0.7	0	0.566	0.661	Absent	Absent	Absent	Meds Present	Meds Absent	AHI<5	AHI<30	18	High	1.06471	1.75786	2.75366	0.530628	0	-0.569161	-0.414001
Main study only	Female	Caucasian	Caucasian	51	5.1	156	41.6	17.1	30	79	68	0.86	94	4.8	0.52	2.7	4.2	1.77778	12.6	22.6	28	2.8	0	0.396	0.416	Present	Absent	Absent	Meds Absent	Meds Absent	AHI 5-15	AHI<30	3	Low	2.61007	3.16125	3.3673	1.335	0	-0.926341	-0.87707
Main study only	Female	Caucasian	Caucasian	64	6.4	161	56.6	21.8	31	95	85	0.89	124	3.9	0.9	1.4	5.3	2.78571	6.6	20	42.4	0.4	0	0.643	0.542	Present	Present	Absent	Meds Present	Meds Present	AHI 5-15	AHI<30	10	Low	2.02815	3.04452	3.77046	0.336472	0	-0.441611	-0.612489
Main study only	Male	Caucasian	Caucasian	52	5.2	168	93.4	33.1	50	114	113	0.99	119	4.78	1.19		5.8		5.7	13	15.5	2.8	2.8	0.739	0.829	Present	Absent	Absent	Meds Absent	Meds Absent	AHI 5-15	AHI<30			1.90211	2.63906	2.80336	1.335	1.335	-0.302457	-0.187535
Main study only	Female	Caucasian	Caucasian	58	5.8	155	79.9	33.3	35	118	105	0.89	106	5.4	1	1.3	5.5	4.15385	17.4	25.5	25.9	7	4.1	0.638	0.376	Present			Meds Present	Meds Present	AHI 15-30	AHI<30	9	Low	2.91235	3.27714	3.29213	2.07944	1.62924	-0.449417	-0.978166
Main study only	Male	Middle Eastern	Non-Caucasian	52	5.2	178	80	25.2	38	99	90	0.91	119	6.7	1	1.9	5.1	3.52632	46.4	49.1	42.2	31.3	9.5			Absent	Absent	Present	Meds Absent	Meds Present	AHI >30	AHI>30	7	Low	3.85862	3.91402	3.76584	3.47507	2.35138
Main study only	Female	South Asian	Non-Caucasian	54	5.4	165	72.8	26.7	33	106	92.5	0.87	160	6.5	1	1.3	5.3	5	1.1	7.3	15.2	0.1	0	0.414	0.402	Absent	Absent	Absent	Meds Absent	Meds Absent	AHI<5	AHI<30	15	Intermediate	0.741937	2.11626	2.78501	0.0953102	0	-0.881889	-0.911303
Main study only	Female	Caucasian	Caucasian	58	5.8	152	71.3	30.9	34	105	92	0.88	154	5.5	1.44	1.63	4.9	3.37423	1.3	1.6	26.2	0	0.2	0.595	0.411	Absent	Present	Absent	Meds Present	Meds Absent	AHI<5	AHI<30	15	Intermediate	0.832909	0.955511	3.30322	0	0.182322	-0.519194	-0.889162
Main study only	Female	Caucasian	Caucasian	57	5.7	162	83	31.6	38	119	114	0.96	129	4.6	1.7	1.3	5.2	3.53846	15.5	26.7	26.3	8.1	0.4	0.667	0.472	Absent	Absent		Meds Absent	Meds Absent	AHI 15-30	AHI<30	8	Low	2.80336	3.32143	3.30689	2.20827	0.336472	-0.404965	-0.750776
Main study only	Female	Caucasian	Caucasian	71	7.1	156	57.3	23.5	32	95	92	0.97	111	4.9	0.5	2.4	5.9	2.04167	8	16.4	18.9	2.1	0	0.639	0.456	Present	Present	Present	Meds Present	Meds Present	AHI 5-15	AHI<30	9	Low	2.19722	2.85647	2.99072	1.1314	0	-0.447851	-0.785262
Main study only	Female	Middle Eastern	Non-Caucasian	47	4.7	164	78	29	33.5	121.5	107	0.88	125	4.4	0.9	1.2	5.3	3.66667	0.1	5.7	12.1	0	0	0.375	0.38	Present	Absent	Absent	Meds Absent	Meds Absent	AHI<5	AHI<30	6	Low	0.0953102	1.90211	2.57261	0	0	-0.980829	-0.967584
Main study only	Female	Caucasian	Caucasian	53	5.3	163	95	35.8	35	131	93	0.71	98	6	0.8	1.7	4.9	3.52941	8.9	10.3	10.9	7	1.6	0.509	0.458	Absent	Absent	Present	Meds Absent	Meds Present	AHI 5-15	AHI<30	5	Low	2.29253	2.4248	2.47654	2.07944	0.955511	-0.675307	-0.780886
Main study only	Male	Caucasian	Caucasian	59	5.9	176	117.8	38	42	117	115	0.98	116	5.1	2.2	2.1	5.6	2.42857	3.1	13.8	24	0.1	0	0.531	0.825	Absent	Present	Present	Meds Present	Meds Present	AHI<5	AHI<30	9	Low	1.41099	2.69463	3.21888	0.0953102	0	-0.632993	-0.192372
Main study only	Male	Caucasian	Caucasian	48	4.8	181	86.8	26.5	39	102	95	0.93	126	6.5	1.5	0.9	5.4	7.22222	5.1	13.5	15.8	0.3	0	0.582	0.502	Present	Present	Present	Meds Present	Meds Present	AHI 5-15	AHI<30	13	Intermediate	1.80829	2.67415	2.82138	0.262364	0	-0.541285	-0.689155
Main study only	Female	Caucasian	Caucasian	65	6.5	163	138	51.9	43	147	119	0.81	115	4.9	1.2	1.9	5.8	2.57895	8.7	14.4	9.2	5	2	0.665	0.485	Present	Present	Present	Meds Absent	Meds Present	AHI 5-15	AHI<30	6	Low	2.27213	2.73437	2.32239	1.79176	1.09861	-0.407968	-0.723606
Main study only	Male	South Asian	Non-Caucasian	65	6.5	183	83.6	25	39	95	97	1.02	136	4.1	1	1.2	6.7	3.41667	3.6	11.1	25.3	0.2	0	0.853	0.556	Present	Present	Present	Meds Present	Meds Present	AHI<5	AHI<30	16	High	1.52606	2.49321	3.26957	0.182322	0	-0.158996	-0.586987
Main study only	Female	Caucasian	Caucasian	47	4.7	161	91	35.1	37	103	107	1.04	112	5.4	1.6	1.1	5.2	4.90909	0.3	3.6	9.9	0	0	0.528	0.408	Absent	Absent	Absent	Meds Absent	Meds Absent	AHI<5	AHI<30	6	Low	0.262364	1.52606	2.38876	0	0	-0.638659	-0.896488
Main study only	Male	Central/South American	Non-Caucasian	57	5.7	173	83	27.7	42	104	100	0.96	126	5.5	2.8	1.1	5.2	5	19.8	24.8	28	5.4	2.7	0.529	0.551	Present	Absent	Present	Meds Absent	Meds Present	AHI 15-30	AHI<30	13	Intermediate	3.03495	3.25037	3.3673	1.8563	1.30833	-0.636767	-0.59602
Main study only	Male	Caucasian	Caucasian	75	7.5	169	87.5	30.6	46	111	110	0.99	126	6.4	1.5	1.5	5	4.26667	4.6	12.5	27.2	0.7	0	0.633	0.602	Present	Absent	Absent	Meds Absent	Meds Absent	AHI<5	AHI<30	17	High	1.72277	2.60269	3.33932	0.530628	0	-0.457285	-0.507498
Main study only	Female	Central/South American	Non-Caucasian	57	5.7	152	84	36.4	41	113	108	0.96	128	3.8	1.3	1.2	6.9	3.16667	1.4	5.8	11.8	1.1	0	0.611	0.466	Present	Present	Present	Meds Present	Meds Present	AHI<5	AHI<30	10	Low	0.875469	1.91692	2.54945	0.741937	0	-0.492658	-0.76357
Main study only	Male			76	7.6	180	172.8	53.3	49	153	152	0.99	119	3.5	0.5	1	6.4	3.5	94.5	94.5	72.9	38.1	7	0.573		Absent	Present		Meds Absent		AHI >30	AHI>30	14	Intermediate	4.55913	4.55913	4.30271	3.66612	2.07944	-0.55687
Main study only	Male	Other	Non-Caucasian	51	5.1	178	108	34.1	42	114	117	1.03	125	6.05	0.81		6.4		2.9	5.5	10.5	1.8	0.4	0.62	0.759	Present	Absent	Absent	Meds Absent	Meds Absent	AHI<5	AHI<30			1.36098	1.8718	2.44235	1.02962	0.336472	-0.478036	-0.275754
Main study only	Female	South-East Asian	Non-Caucasian	54	5.4	162	55.5	21.1	33	93	89	0.96	130	4.8	1.1	1.7	5.2	2.82353	15.7	19.3	23.1	3.3	0.8	0.565	0.652	Absent	Present	Present	Meds Present	Meds Present	AHI 15-30	AHI<30	9	Low	2.81541	3.01062	3.18221	1.45862	0.587787	-0.57093	-0.427711
Main study only	Female			46	4.6	150	56	24.9	34	69	79	1.14	104	4.25	4.9		5.6		4.1	5.6	7.2	1.8	0.8			Absent	Absent		Meds Absent		AHI<5	AHI<30			1.62924	1.88707	2.10413	1.02962	0.587787
Main study only	Female	Central/South American	Non-Caucasian	50	5	166	114	41.4	40	136	116	0.85	128	4.8	0.9	1.4	5.4	3.42857	4.4	16.1	19.9	1.7	0	0.514	0.636	Absent	Present	Absent	Meds Present	Meds Absent	AHI<5	AHI<30	9	Low	1.6864	2.83908	3.03975	0.993252	0	-0.665532	-0.452557
Main study only	Male	South-East Asian	Non-Caucasian	63	6.3	154	72.6	30.6	38.5	110	95	0.86	130	5.7	0.8	2.3	5.5	2.47826	14.6	26.6	26.3	8.3	1.8	0.634	0.453	Present	Present	Absent	Meds Present	Meds Absent	AHI 5-15	AHI<30	14	Intermediate	2.74727	3.31782	3.30689	2.23001	1.02962	-0.455706	-0.791863
Main study only	Female	Caucasian	Caucasian	46	4.6	168	80	28.3	35	116	97	0.84	99	4.3	1	1.5	5.2	2.86667	13.6	21.9	26.7	1.8	0.1	0.472	0.487	Present	Absent	Absent	Meds Absent	Meds Absent	AHI 5-15	AHI<30	2	Low	2.68102	3.13114	3.32143	1.02962	0.0953102	-0.750776	-0.719491
Main study only	Male	Caucasian	Caucasian	64	6.4	169.5	84	29.2	40	112	98	0.88	134	7.6	1.1	1.8	5.7	4.22222	14.9	20	30.1	8.4	2.3			Present	Absent	Absent	Meds Absent	Meds Absent	AHI 5-15	AHI<30	14	Intermediate	2.76632	3.04452	3.43721	2.24071	1.19392
Main study only	Male	Middle Eastern	Non-Caucasian	45	4.5	172	80	27	38	104	98	0.94	126	5.9	3.3	1	3.9	5.9	0.1	1.1	8.9	0.1	0	0.493	0.511	Absent	Absent	Absent	Meds Absent	Meds Absent	AHI<5	AHI<30	10	Low	0.0953102	0.741937	2.29253	0.0953102	0	-0.707246	-0.671386
Main study only	Female	Pacific Islander	Non-Caucasian	48	4.8	149.5	64.8	29	32	100	91	0.91	130	6.3	1.3	1.7	5.5	3.70588	0.7	25.3	28.9	0.5	0	0.635	0.513		Absent	Absent		Meds Absent	AHI<5	AHI<30	8	Low	0.530628	3.26957	3.39786	0.405465	0	-0.45413	-0.667479
Main study only	Female	Caucasian	Caucasian	48	4.8	167	69	24.7	38	108	92	0.85	112	5.4	1.3	1.1	4.6	4.90909	4.1	12.2	16.2	0.1	0	0.5	0.535	Absent	Absent	Absent	Meds Absent	Meds Absent	AHI<5	AHI<30	6	Low	1.62924	2.58022	2.84491	0.0953102	0	-0.693147	-0.625489
Main study only	Male	Caucasian	Caucasian	57	5.7	174	93	30.7	43	108	105	0.97	108	5.37			5.8		16.7	17	25.2	8.3	2.2	0.569	0.594	Absent	Absent	Present	Meds Absent	Meds Present	AHI 15-30	AHI<30			2.87356	2.89037	3.26576	2.23001	1.16315	-0.563875	-0.520876
Main study only	Male	North-East Asian	Non-Caucasian	52	5.2	169	67	23.5	38	97	87.5	0.9	120	5.6	1.7	1.5	5.2	3.73333	23.1	27.4	25.1	13.5	1.9			Absent	Absent	Absent	Meds Absent	Meds Absent	AHI 15-30	AHI<30	9	Low	3.18221	3.34639	3.26194	2.67415	1.06471
Main study only	Female	South Asian	Non-Caucasian	50	5	160	66	25.8	36	105	96	0.91	140	5.3	1	1.5	5.3	3.53333	0.2	2.5	8.6	0	0	0.469	0.518	Present	Present	Absent	Meds Present	Meds Absent	AHI<5	AHI<30	14	Intermediate	0.182322	1.25276	2.26176	0	0	-0.757153	-0.65778
Main study only	Female	South Asian	Non-Caucasian	58	5.8	157	67.5	27.4	33.5	102	85	0.83	123	7	1.9	1.2	6.1	5.83333	14.1	21.6	22.8	9.9	1.8	0.622	0.423	Absent	Present	Present	Meds Absent	Meds Absent	AHI 5-15	AHI<30	12	Low	2.71469	3.11795	3.16969	2.38876	1.02962	-0.474815	-0.860383
Main study only	Male	Middle Eastern	Non-Caucasian	58	5.8	167	96.5	34.6	41	119	122	1.03	114	7.2	2		5.1		7.9	12.2	21.4	0.1	0			Present	Absent	Present	Meds Absent	Meds Present	AHI 5-15	AHI<30			2.18605	2.58022	3.10906	0.0953102	0
Main study only	Male	Caucasian	Caucasian	75	7.5	179	87.5	27.3	45	106	101	0.95	123	3.8	1	0.8	6.8	4.75	13.6	15.6	19.1	1.2	1.1	0.696	0.579	Absent	Present	Absent	Meds Present	Meds Absent	AHI 5-15	AHI<30	19	High	2.68102	2.8094	3.00072	0.788457	0.741937	-0.362406	-0.546453
Main study only	Female	Middle Eastern	Non-Caucasian	66	6.6	151	96.6	42.4	39	126	113	0.9	130	4.9	0.9	1.5	5.9	3.26667	55.7	56.7	38	35.3	18.1			Present	Present	Absent	Meds Present	Meds Absent	AHI >30	AHI>30	16	Intermediate	4.03777	4.05526	3.66356	3.59182	2.94969
Main study only	Male	Caucasian	Caucasian	55	5.5	169.5	71.3	24.8	39	97	88	0.91	116	6.3	1.4	1.1	5.7	5.72727	7.1	8.4	17.6	3.2	0	0.691	0.473	Absent	Absent	Present	Meds Absent	Meds Present	AHI 5-15	AHI<30	12	Intermediate	2.09186	2.24071	2.92316	1.43508	0	-0.369615	-0.74866
Main study only	Female	South-East Asian	Non-Caucasian	61	6.1	167	84	30.1	38	117	107	0.91	150	5.6	1.7	1.8	5.4	3.11111	46.6	50.7	31.5	37.4	17.3	0.643	0.579	Absent	Present	Absent	Meds Present	Meds Absent	AHI >30	AHI>30	16	Intermediate	3.86283	3.94546	3.48124	3.64806	2.9069	-0.441611	-0.546453
Main study only	Female	Caucasian	Caucasian	59	5.9	163	91.5	34.4	39	131	116	0.89	140	5.8	2.2	1.5	5.5	3.86667	3.3	40.7	42.2	0.5	0			Absent	Present	Present	Meds Present	Meds Absent	AHI<5	AHI<30	15	Intermediate	1.45862	3.7305	3.76584	0.405465	0
Main study only	Male	South-East Asian	Non-Caucasian	71	7.1	166.7	66.1	23.8	38	91	86.5	0.95	147	6.5	1.3	1.6	5	4.0625	62.2	67.6	55.6	5.3	1.1	0.775	0.523	Present	Absent	Present	Meds Absent	Meds Present	AHI >30	AHI>30	18	High	4.1463	4.22829	4.03601	1.84055	0.741937	-0.254892	-0.648174
Main study only	Male	Indigenous Australia	Non-Caucasian	72	7.2	157	119	48.3	46	131	139	1.06	140	3.6	2.2	0.9	6.5	4	8.5	15.2	18.2	4.1	15.3	0.64	0.518	Absent	Present	Present	Meds Present	Meds Present	AHI 5-15	AHI<30	19	High	2.25129	2.78501	2.95491	1.62924	2.79117	-0.446287	-0.65778
Main study only	Male	Caucasian	Caucasian	48	4.8	175	79.1	25.8	37	98	96	0.98	131	5.59	1.03	1.64	4.1	3.40854	1.9	8.2	14	0	0	0.522	0.481	Absent	Absent	Absent	Meds Absent	Meds Absent	AHI<5	AHI<30	8	Low	1.06471	2.2192	2.70805	0	0	-0.650088	-0.731888
Main study only	Female	Caucasian	Caucasian	71	7.1	159	72	28.5	37	116	100	0.86	154	4.8	2.2	1.2	5.2	4	16.5	19.7	13.5	7.3	0.5			Present	Present	Present	Meds Present	Meds Present	AHI 15-30	AHI<30	19	High	2.8622	3.03013	2.67415	2.11626	0.405465
Main study only	Male	Caucasian	Caucasian	53	5.3	165	91.8	33.7	40	104	109	1.05	138	4.3	0.7	1.3	4.1	3.30769	0	3.7	13.2	0	0	0.572	0.558	Absent	Present	Present	Meds Present	Meds Present	AHI<5	AHI<30	11	Intermediate	0	1.54756	2.65324	0	0	-0.558616	-0.583396
Main study only	Female	South Asian	Non-Caucasian	51	5.1	151	63.04	27.6	32.5	105	92.5	0.88	106	5.2	0.6	1.4	4.5	3.71429	1.4	2.1	12.6	1	0.2	0.409	0.425	Absent	Absent	Absent	Meds Absent	Meds Absent	AHI<5	AHI<30	6	Low	0.875469	1.1314	2.61007	0.693147	0.182322	-0.89404	-0.855666
Main study only	Female	South Asian	Non-Caucasian	48	4.8	178	94.9	30	42	108	107	0.99	120	5.8	3.6	1	4.8	5.8	35.6	48.5	50.4	10.3	1.3	0.545	0.53	Absent	Absent	Absent	Meds Absent	Meds Absent	AHI >30	AHI>30	9	Low	3.60005	3.90197	3.93964	2.4248	0.832909	-0.606969	-0.634878
Main study only	Female	Caucasian	Caucasian	52	5.2	164.5	72.5	26.8	31.5	101	86	0.85	109	4.5	0.5	2.1	4.9	2.14286	4	9.4	15.3	0.1	0	0.443	0.44	Present	Absent	Present	Meds Absent	Meds Present	AHI<5	AHI<30	3	Low	1.60944	2.34181	2.79117	0.0953102	0	-0.814186	-0.820981
Main study only	Female	Caucasian	Caucasian	60	6	165	89.4	32.8	38	112	92	0.82	134	4.1	1.1	1.5	5	2.73333	2.5	19.8	21.4	2.1	0.6	0.593	0.56	Absent	Absent	Present	Meds Absent	Meds Present	AHI<5	AHI<30	10	Low	1.25276	3.03495	3.10906	1.1314	0.470004	-0.522561	-0.579818
Main study only	Female	Pacific Islander	Non-Caucasian	56	5.6	169	101	35.4	41	129	115	0.89	112	5	1.2	1.2	5.2	4.16667	20.4	23.6	28.9	12.5	0	0.556	0.56		Present	Absent	Meds Present	Meds Absent	AHI 15-30	AHI<30	8	Low	3.06339	3.20275	3.39786	2.60269	0	-0.586987	-0.579818
Main study only	Male	South-East Asian	Non-Caucasian	58	5.8	173	65.86	22	38	90	78	0.87	121	3.4	0.6	1.5	5.3	2.26667	19.9	21.3	29.4	5.3	0	0.703	0.526	Absent	Absent	Absent	Meds Absent	Meds Absent	AHI 15-30	AHI<30	9	Low	3.03975	3.10459	3.41444	1.84055	0	-0.352398	-0.642454
Main study only	Female	Caucasian	Caucasian	75	7.5	157	51	20.7	35	100	88	0.88	135	4.9	2.9	1.1	4.2	4.45455	18.3	21.3	19.3	5.3	0.1	0.902	0.543	Absent	Present	Present	Meds Present	Meds Present	AHI 15-30	AHI<30	17	Intermediate	2.96011	3.10459	3.01062	1.84055	0.0953102	-0.103141	-0.610646
Main study only	Female	North-East Asian	Non-Caucasian	48	4.8	159.9	76.6	30	36	108	96	0.89	159	5.3	1.3	1.5	5.2	3.53333	13.3	16.8	16.6	8.8	0.2	0.613	0.43	Absent	Absent	Absent	Meds Absent	Meds Absent	AHI 5-15	AHI<30	11	Low	2.66026	2.8792	2.8679	2.28238	0.182322	-0.48939	-0.84397
Main study only	Male	South-East Asian	Non-Caucasian	53	5.3	166	60	21.8	38	98	88	0.9	114	5.4	1.5	1.4	6.8	3.85714	2.5	5.5	15.6	0.9	0.2	0.57	0.409	Present	Absent	Absent	Meds Absent	Meds Absent	AHI<5	AHI<30	7	Low	1.25276	1.8718	2.8094	0.641854	0.182322	-0.562119	-0.89404
Main study only	Female	South-East Asian	Non-Caucasian	56	5.6	151	57.8	25.3	31	97	76	0.78	118	4.9	1.6	1.2	5.8	4.08333	12.3	16.6	20.9	4	0.4	0.424	0.476	Absent	Present	Absent	Meds Present	Meds Absent	AHI 5-15	AHI<30	8	Low	2.58776	2.8679	3.08649	1.60944	0.336472	-0.858022	-0.742337
Main study only	Male	Caucasian	Caucasian	54	5.4	178	82	25.9	38	101	94	0.93	114	5	1.1	1.5	5.1	3.33333	13	17.7	20.3	6.6	0.9	0.525	0.552	Absent	Absent	Present	Meds Absent	Meds Present	AHI 5-15	AHI<30	6	Low	2.63906	2.92852	3.05871	2.02815	0.641854	-0.644357	-0.594207
Main study only	Female	Caucasian	Caucasian	50	5	166	137	49.7					140	5.4	1.5	1.3	5.6	4.15385	3.6	8.3	11.2	1.9	1.9	0.493	0.444	Absent	Present	Absent	Meds Present	Meds Absent	AHI<5	AHI<30	14	Intermediate	1.52606	2.23001	2.50144	1.06471	1.06471	-0.707246	-0.811931
Main study only	Female	Caucasian	Caucasian	69	6.9	163	72.6	27.3	37.5	109	98	0.9	121	4.1	1	1.5	4.8	2.73333	14.5	20.4	26.5	9	3.9	0.611	0.566	Absent	Absent	Absent	Meds Absent	Meds Absent	AHI 5-15	AHI<30	10	Low	2.74084	3.06339	3.31419	2.30259	1.58924	-0.492658	-0.569161
Main study only	Male			51	5.1									5.1	1.2	1.3	5.4	3.92308	38.7	41.3	36.8	7.4	2.8								AHI >30	AHI>30			3.68135	3.74479	3.63231	2.12823	1.335
Main study only	Female	Caucasian	Caucasian	61	6.1	155.4	65.4	27.1	36.4	101.5	88.3	0.87	118	4.8	1.3	1.6	5.6	3	11.8	22.6	35.7	5.9	3.5			Absent	Present	Present	Meds Present	Meds Present	AHI 5-15	AHI<30	8	Low	2.54945	3.16125	3.60278	1.93152	1.50408
Main study only	Female	Caucasian	Caucasian	76	7.6	159.5	83.9	33	35	126	101.5	0.81	136	5	2.2	1.3	5.3	3.84615	12.5	18.9	20.9	7.2	13.3	0.531	0.58	Absent	Absent	Absent	Meds Absent	Meds Absent	AHI 5-15	AHI<30	13	Intermediate	2.60269	2.99072	3.08649	2.10413	2.66026	-0.632993	-0.544727
Main study only	Female	Caucasian	Caucasian	47	4.7	167	84.2	30.2	37.5	104.5	97	0.93	122	3.6	1.8	1.2	5.8	3	0.6	4	18.8	0.3	0	0.624	0.4	Absent	Present	Present	Meds Present	Meds Present	AHI<5	AHI<30	7	Low	0.470004	1.60944	2.98568	0.262364	0	-0.471605	-0.916291
Main study only	Female	Caucasian	Caucasian	60	6	167	62.9	22.6	35	94	79	0.84	136	5	1.5	1.3	6.1	3.84615	4.3	12.8	23.4	1.6	0	0.478	0.443	Absent	Absent	Present	Meds Present	Meds Present	AHI<5	AHI<30	12	Low	1.66771	2.62467	3.19458	0.955511	0	-0.738145	-0.814186
Main study only	Male	Caucasian	Caucasian	74	7.4	165	74.3	27.3	40	99	105	1.06	108	4.9	1.2	1.2	4.4	4.08333	12.5	18.2	16.2	1.6	0.1			Absent	Absent	Absent	Meds Absent	Meds Absent	AHI 5-15	AHI<30	13	Intermediate	2.60269	2.95491	2.84491	0.955511	0.0953102
Main study only	Male	Caucasian	Caucasian	64	6.4	173	122.9	41.1	46.5	130	136	1.05	120	5.8	1.2	1.3	6.2	4.46154	23.2	48.9	48.1	8.2	1.4	0.656	0.602	Present	Present	Absent	Meds Present	Meds Absent	AHI 15-30	AHI<30	14	Intermediate	3.18635	3.91002	3.89386	2.2192	0.875469	-0.421594	-0.507498
Main study only	Female	South Asian	Non-Caucasian	49	4.9	157.7	65.7	26.4	33.5	101	90.6	0.9	124	6	1.5	1.6	5	3.75	5.6	17.4	24.1	2.2	0.5			Absent	Present	Present	Meds Present	Meds Present	AHI 5-15	AHI<30	9	Low	1.88707	2.91235	3.22287	1.16315	0.405465
Main study only	Male	Caucasian	Caucasian	70	7	170	76.5	26.5	40	96	107	1.11	135	5.9	2.1	0.9	4.9	6.55556	15.8	24.9	67	4.7	0.8			Present	Absent	Absent	Meds Absent	Meds Absent	AHI 15-30	AHI<30	20	High	2.82138	3.25424	4.21951	1.74047	0.587787
Main study only	Female	Middle Eastern	Non-Caucasian	51	5.1	171	85.5	29.2	36	111	97	0.87	98	5.5	1.3	1.5	6.3	3.66667	9	14.3	16.7	10.6	0.1			Absent	Absent	Absent	Meds Absent	Meds Absent	AHI 5-15	AHI<30	6	Low	2.30259	2.72785	2.87356	2.45101	0.0953102
Main study only	Female	Middle Eastern	Non-Caucasian	45	4.5	167	90	32.3					126	6	1.1	1.5	4.7	4	0.7	18.5	26.1	1	0.1			Absent	Absent	Absent	Meds Absent	Meds Absent	AHI<5	AHI<30	7	Low	0.530628	2.97041	3.29953	0.693147	0.0953102
Main study only	Female	Caucasian	Caucasian	54	5.4	151.8	83.9	36.4	33	122	93	0.76	140	6	1.9	2.1	5.2	2.85714	3.9	9.2	16.9	2.9	0.1	0.587	0.486	Present	Absent	Absent	Meds Absent	Meds Absent	AHI<5	AHI<30	10	Low	1.58924	2.32239	2.8848	1.36098	0.0953102	-0.53273	-0.721547
Main study only	Male	Caucasian	Caucasian	68	6.8	165	95.22	35	43.8	114.9	117.8	1.03	135	6.5	4.1	1.3	5.2	5	9.2	19.5	24.6	5.6	8.2	0.634	0.629	Absent	Present	Present	Meds Present	Meds Present	AHI 5-15	AHI<30	18	High	2.32239	3.02042	3.24259	1.88707	2.2192	-0.455706	-0.463624
Main study only	Female	South Asian	Non-Caucasian	51	5.1	150	56.5	25.1	33.5	95.1	93.2	0.98	106	5.5	1.1	1.3	5.6	4.23077	1.6	7.4	18.4	0	0	0.548	0.468	Absent	Absent	Absent	Meds Absent	Meds Absent	AHI<5	AHI<30	6	Low	0.955511	2.12823	2.96527	0	0	-0.60148	-0.759287
Main study only	Male	Caucasian	Caucasian	73	7.3	169	85.5	29.9	38	111	113	1.02	139				6.7		0.7	23.7	33.4	0.1	0	0.688	0.515	Absent	Present	Absent	Meds Present	Meds Absent	AHI<5	AHI<30			0.530628	3.2068	3.53806	0.0953102	0	-0.373966	-0.663588
Main study only	Female			57	5.7	167	82	29.4	31.5	111	94	0.85	158	7	1.2	2	4.6	3.5	5.3	25.4	31.2	2	0.2	0.546	0.531	Present	Present	Absent	Meds Present	Meds Absent	AHI 5-15	AHI<30	16	Intermediate	1.84055	3.27336	3.47197	1.09861	0.182322	-0.605136	-0.632993
Main study only	Female	Caucasian	Caucasian	78	7.8	158	88.5	35.5	38.5	121	126	1.04	122				6.3		4.4	38.2	37.3	4.1	2.5			Absent	Present	Absent	Meds Present	Meds Absent	AHI<5	AHI<30			1.6864	3.66868	3.64545	1.62924	1.25276
Main study only	Female	Indigenous Australia	Non-Caucasian	46	4.6	166.5	93.3	33.7	36	125	106	0.85	120	6	0.9	1.5	5.1	4	11.2	13.8	15.7	15	2.4	0.506	0.516	Present	Absent	Present	Meds Absent	Meds Absent	AHI 5-15	AHI<30	10	Low	2.50144	2.69463	2.81541	2.77259	1.22378	-0.681219	-0.661649
Main study only	Male	Caucasian	Caucasian	55	5.5	172	106.8	36.1	44	112	116	1.04	147	5.1	1.6	1.3	4.6	3.92308	7.2	14	14	5.8	7.3	0.462	0.502	Absent	Absent	Absent	Meds Absent	Meds Absent	AHI 5-15	AHI<30	12	Intermediate	2.10413	2.70805	2.70805	1.91692	2.11626	-0.77219	-0.689155
Main study only	Male	Caucasian	Caucasian	52	5.2	179.5	115.98	36	45.5	110	110	1	130	3.8	1.1	1.2	6.4	3.16667	21.7	44.3	44.5	6.7	0.9			Present	Present	Present	Meds Present	Meds Absent	AHI 15-30	AHI<30	11	Intermediate	3.12236	3.81331	3.81771	2.04122	0.641854
Main study only	Female	Caucasian	Caucasian	57	5.7	159	91.16	32.2	39	111	103	0.93	151	6.3	0.9		4.7		9.3	26.7	25.5	1.8	1			Present	Absent	Present	Meds Absent	Meds Absent	AHI 5-15	AHI<30			2.33214	3.32143	3.27714	1.02962	0.693147
Main study only	Female	Caucasian	Caucasian	57	5.7	168.2	90.44	26.7	40	98	100	1.02	128	5.2	0.9	1.2	4.6	4.33333	19	19.5	13.6	4	0.1	0.468	0.626	Present	Absent	Absent	Meds Absent	Meds Absent	AHI 15-30	AHI<30	11	Low	2.99573	3.02042	2.68102	1.60944	0.0953102	-0.759287	-0.468405
Main study only	Female	Caucasian	Caucasian	57	5.7	158.5	81.94	32.6	41	112	100	0.89	125	4.8	0.5	1.9	5	2.52632	19.1	44.5	44.9	15.4	0.9			Absent	Absent	Present	Meds Present	Meds Absent	AHI 15-30	AHI<30	9	Low	3.00072	3.81771	3.82647	2.79728	0.641854
Main study only	Male	Caucasian	Caucasian	59	5.9	184	74.22	29.4	35	105	95	0.9	114	4.8	1.9	1.1	6	4.36364	3.7	21.2	25.4	1.6	0.2			Absent	Absent	Absent	Meds Absent	Meds Absent	AHI<5	AHI<30	10	Low	1.54756	3.10009	3.27336	0.955511	0.182322
Main study only	Female	Caucasian	Caucasian	47	4.7	164	79.4	29.5	40	113	106	0.94	96	5.9	2	1.5	4.8	3.93333	18.9	23.6	27.1	10.1	0.1	0.457	0.424	Absent	Absent	Absent	Meds Absent	Meds Absent	AHI 15-30	AHI<30	4	Low	2.99072	3.20275	3.33577	2.40695	0.0953102	-0.783072	-0.858022
Main study only	Male	Caucasian	Caucasian	61	6.1	171.5	72.2	24.5	37.5	94	84.5	0.9	112	4.7	0.9	1.6	4.9	2.9375	0.7	7.2	10.3	0.8	0.1	0.551	0.599	Present	Absent	Present	Meds Absent	Meds Present	AHI<5	AHI<30	9	Low	0.530628	2.10413	2.4248	0.587787	0.0953102	-0.59602	-0.512494
Main study only	Male			46	4.6	160	95.5	37.3	42	110	114	1.04	140	6.3	3.3	1.1	5.9	5.72727	102.4	102.7	93.6	67	51.3			Absent	Absent	Present	Meds Absent	Meds Absent	AHI >30	AHI>30	13	Intermediate	4.6386	4.6415	4.54966	4.21951	3.957
Main study only	Male	Caucasian	Caucasian	51	5.1	169	101.3	35.5	46.5	112	114	1.02	112	4.3	0.8	1.1	5.1	3.90909	13.8	26.1	25.6	11.1	6.4	0.533	0.487	Absent	Absent	Absent	Meds Absent	Meds Absent	AHI 5-15	AHI<30	8	Low	2.69463	3.29953	3.28091	2.49321	2.00148	-0.629234	-0.719491
Main study only	Female	Caucasian	Caucasian	56	5.6	175	123.86	40.4	44.5	125.5	123	0.98	129	7	1.7	1.1	5.6	6.36364	0.3	18.9	26.7	0.5	0	0.828	0.775	Present	Present	Absent	Meds Present	Meds Absent	AHI<5	AHI<30	15	Intermediate	0.262364	2.99072	3.32143	0.405465	0	-0.188742	-0.254892
Main study only	Female	Caucasian	Caucasian	70	7	166	109.8	39.8	40.5	134	120.5	0.9	138	4.7	0.7	1.4	4.6	3.35714	0.7	12.9	21.9	0.3	0.1	0.507	0.648	Present	Absent	Absent	Meds Absent	Meds Absent	AHI<5	AHI<30	15	Intermediate	0.530628	2.63189	3.13114	0.262364	0.0953102	-0.679244	-0.433865
Main study only	Male	Caucasian	Caucasian	68	6.8	175	82.2	26.8	37	103	95	0.92	139	6.5	2.4	1.2	5.2	5.41667	9.6	23	31.1	3.5	1	0.627	0.626	Present	Present	Present	Meds Present	Meds Present	AHI 5-15	AHI<30	17	High	2.36085	3.17805	3.46886	1.50408	0.693147	-0.466809	-0.468405
Main study only	Male	South Asian	Non-Caucasian	64	6.4	173	63.5	21.2	37	87	89	1.02	120	5.4	0.8	1.2	5.4	4.5	3.9	13.7	17.2	2.1	0.2	0.562	0.493	Present	Absent	Absent	Meds Absent	Meds Absent	AHI<5	AHI<30	11	Intermediate	1.58924	2.68785	2.90142	1.1314	0.182322	-0.576253	-0.707246
Main study only	Female	North-East Asian	Non-Caucasian	45	4.5	145	61.1	29.1	34	88	88	1	107				4.9		0	1.3	19.7	0.4	0			Absent	Absent	Absent	Meds Absent	Meds Absent	AHI<5	AHI<30			0	0.832909	3.03013	0.336472	0
Main study only	Female	Caucasian	Caucasian	51	5.1	165	86.48	31.8	36	113	93	0.82	130	6.8	0.7	1.9	3.8	3.57895	7.6	26.9	29.8	1.2	0	0.518	0.46	Present	Absent	Absent	Meds Absent	Meds Absent	AHI 5-15	AHI<30	10	Low	2.15176	3.32863	3.42751	0.788457	0	-0.65778	-0.776529
Main study only	Female	Caucasian	Caucasian	58	5.8	176	82.8	26.7	36	107	95	0.89	103	5	2	1.4	5.5	3.57143	2.8	7.4	26	1.8	0	0.491	0.472	Present	Absent	Present	Meds Absent	Meds Present	AHI<5	AHI<30	5	Low	1.335	2.12823	3.29584	1.02962	0	-0.711311	-0.750776
Main study only	Female	Caucasian	Caucasian	60	6	161	82.08	31.7	39.5	118.5	99	0.84	125	5.1	1.5	1	5.5	5.1	10.3	14.7	26.1	0.7	0	0.475	0.439	Absent	Present	Absent	Meds Present	Meds Absent	AHI 5-15	AHI<30	13	Intermediate	2.4248	2.75366	3.29953	0.530628	0	-0.74444	-0.823256
Main study only	Female	Caucasian	Caucasian	49	4.9	165	71.5	26.3	36	103	96	0.93	142	5.18	0.5	2.36	3.9	2.19492	14.6	17.2	20.9	10.8	7.3	0.583	0.415	Present	Absent	Absent	Meds Absent	Meds Absent	AHI 5-15	AHI<30	12	Low	2.74727	2.90142	3.08649	2.4681	2.11626	-0.539568	-0.879477
Main study only	Female	Caucasian	Caucasian	58	5.8	165	78.98	29	36	100	90	0.9	176	5.7	0.8	1.5	5	3.8	18.6	22.7	22.8	5.2	0.1	0.671	0.5	Present	Present	Absent	Meds Present	Meds Absent	AHI 15-30	AHI<30	17	Intermediate	2.97553	3.16548	3.16969	1.82455	0.0953102	-0.398986	-0.693147
Main study only	Male	South Asian	Non-Caucasian	49	4.9	164	79.32	29.5	41	106	97	0.92	126	3.4	1.7	0.9	5.5	3.77778	4.6	14.7	22.1	2.2	0.1	0.6	0.491	Absent	Present	Present	Meds Present	Meds Present	AHI<5	AHI<30	10	Low	1.72277	2.75366	3.13983	1.16315	0.0953102	-0.510826	-0.711311
Main study only	Male	Caucasian	Caucasian	59	5.9	167.8	84.5	30	43	98	99	1.01	170	5.4	1.4	1	5.4	5.4	7.6	26.5	40.1	1.1	0	0.624	0.581	Present	Present	Present	Meds Present	Meds Present	AHI 5-15	AHI<30	18	High	2.15176	3.31419	3.71601	0.741937	0	-0.471605	-0.543005
Main study only	Male	Caucasian	Caucasian	60	6	170	88.2	30.5	40.5	111	106.5	0.96	134	5.9	1.1	2	5.4	2.95	6.9	29.1	29.6	6	4.6	0.594	0.635	Absent	Absent	Present	Meds Absent	Meds Present	AHI 5-15	AHI<30	12	Intermediate	2.06686	3.40453	3.421	1.94591	1.72277	-0.520876	-0.45413
Main study only	Male	Caucasian	Caucasian	56	5.6	170	81.1	28.1	40	98	97	0.99	107	5.9	1.2	1.7	5.3	3.47059	2.3	5.9	17.7	0.7	0	0.587	0.595	Absent	Absent	Absent	Meds Absent	Meds Absent	AHI<5	AHI<30	8	Low	1.19392	1.93152	2.92852	0.530628	0	-0.53273	-0.519194
Main study only	Female	Caucasian	Caucasian	69	6.9	166.5	71.46	25.8	35.5	101.5	96	0.95	148	4.7	1.2	1.5	5.3	3.13333	4.6	10.8	16.3	0.9	0.4	0.63	0.562	Absent	Absent	Present	Meds Absent	Meds Present	AHI<5	AHI<30	14	Intermediate	1.72277	2.4681	2.85071	0.641854	0.336472	-0.462035	-0.576253
Main study only	Male	Caucasian	Caucasian	59	5.9	176	78.68	25.4	40.6	97	94.4	0.97	118	4.7	0.5	1.1	4.8	4.27273	15.4	25	31.9	2.4	0	0.736	0.553	Absent	Absent	Absent	Meds Absent	Meds Absent	AHI 15-30	AHI<30	10	Low	2.79728	3.2581	3.49347	1.22378	0	-0.306525	-0.592397
Main study only	Male	Caucasian	Caucasian	55	5.5	167	107.2	38.4	48	126	121	0.96	111	3.7	1.5	0.9	5.5	4.11111	51.7	61.2	63.7	10.1	5.1			Present	Present	Present	Meds Present	Meds Present	AHI >30	AHI>30	11	Intermediate	3.96462	4.13035	4.16976	2.40695	1.80829
Main study only	Male	South Asian	Non-Caucasian	60	6	163.5	71.26	26.7	38	101	95	0.94	133	6.6	2	2.1	5.7	3.14286	59.5	59.8	52.3	29.4	8.9			Present	Absent	Present	Meds Absent	Meds Present	AHI >30	AHI>30	13	Intermediate	4.10264	4.10759	3.97594	3.41444	2.29253
Main study only	Male	Caucasian	Caucasian	77	7.7	179	97.7	30.5	43	114	103.5	0.91	119	3.5	1.1	1.2	5.8	2.91667	20.8	28.6	28.4	10.6	4.8	0.654	0.456	Present	Absent	Present	Meds Absent	Meds Present	AHI 15-30	AHI<30	13	Intermediate	3.08191	3.38777	3.38099	2.45101	1.75786	-0.424648	-0.785262
Main study only	Female	Caucasian	Caucasian	61	6.1	166	97.8	35.5	37.5	127	102	0.8	124	6.4	1	1.5	4.9	4.26667	3.9	15.6	26.5	2.3	1.2	0.547	0.479	Absent	Present	Absent	Meds Present	Meds Absent	AHI<5	AHI<30	14	Intermediate	1.58924	2.8094	3.31419	1.19392	0.788457	-0.603306	-0.736055
Main study only	Male	Caucasian	Caucasian	60	6	177	95.5	30.5	42	106	104.5	0.99	134	4.4	1	0.8	5.9	5.5	21.9	25.4	25.7	13.2	18.8			Absent	Present	Absent	Meds Present	Meds Absent	AHI 15-30	AHI<30	17	High	3.13114	3.27336	3.28466	2.65324	2.98568
Main study only	Female	Middle Eastern	Non-Caucasian	59	5.9	159	64	25.3	32	105	92	0.88	128	6.5	1.2	1.8	4.5	3.61111	10.2	18.4	23.5	2.2	0.2	0.505	0.421	Absent	Absent	Absent	Meds Absent	Meds Absent	AHI 5-15	AHI<30	10	Low	2.41591	2.96527	3.19867	1.16315	0.182322	-0.683197	-0.865122
Main study only	Male	Caucasian	Caucasian	46	4.6	183	108.1	32.3	44	117	118	1.01	142	4.6	0.8	1.1	5.5	4.18182	10.2	14.2	13	8.5	0	0.491	0.55	Present	Absent	Present	Meds Absent	Meds Present	AHI 5-15	AHI<30	11	Intermediate	2.41591	2.7213	2.63906	2.25129	0	-0.711311	-0.597837
Main study only	Male	Caucasian	Caucasian	61	6.1	173	98.8	33	44	111	115	1.04	136	4.3	0.8	1.7	6.2	2.52941	3	5.3	11.5	2.2	0.2	0.521	0.569	Present	Present	Absent	Meds Present	Meds Absent	AHI<5	AHI<30	13	Intermediate	1.38629	1.84055	2.52573	1.16315	0.182322	-0.652005	-0.563875
Main study only	Female	Caucasian	Caucasian	53	5.3	160.5	84.02	32.6	37	112	100.5	0.9	146	5.8	1.4	1.3	5.2	4.46154	4.2	12.9	27.4	2.5	0.1	0.555	0.57	Present	Absent	Absent	Meds Absent	Meds Absent	AHI<5	AHI<30	14	Intermediate	1.64866	2.63189	3.34639	1.25276	0.0953102	-0.588787	-0.562119
Main study only	Female	Caucasian	Caucasian	63	6.3	149	97.5	43.9	38.5	133	113	0.85	118	6.6	1.5	1.5	5.4	4.4	11.1	21.4	21.2	6.5	1.4	0.642	0.497	Absent	Present	Absent	Meds Present	Meds Absent	AHI 5-15	AHI<30	11	Low	2.49321	3.10906	3.10009	2.0149	0.875469	-0.443167	-0.699165
Main study only	Male	Caucasian	Caucasian	60	6	183	101.2	30.2	42	109	99	0.91	122	5.4	1.2	2	6.1	2.7	1	15.2	23.2	0.5	0.1	0.692	0.471	Absent	Absent	Present	Meds Absent	Meds Present	AHI<5	AHI<30	11	Intermediate	0.693147	2.78501	3.18635	0.405465	0.0953102	-0.368169	-0.752897
Main study only	Male	South-East Asian	Non-Caucasian	77	7.7	162.5	61.5	23.3	40	98	99	1.01	135	4	0.8	1.3	5.3	3.07692	39.8	45.7	45.3	8	2.7	0.609	0.393	Absent	Absent	Absent	Meds Absent	Meds Absent	AHI >30	AHI>30	15	High	3.70868	3.84374	3.83514	2.19722	1.30833	-0.495937	-0.933946
Main study only	Female	South Asian	Non-Caucasian	76	7.6	151	79.8	35	36	117	105	0.9	162	5.5	0.9	1.4	4.9	3.92857	36.7	43.3	33.9	16	9.7	0.633	0.499	Absent	Present	Absent	Meds Present	Meds Absent	AHI >30	AHI>30	21	High	3.62966	3.79098	3.55249	2.83321	2.37024	-0.457285	-0.695149
Main study only	Male	Middle Eastern	Non-Caucasian	51	5.1	173	59	19.7	36	83	77	0.93	102	5	0.7	1.4	5.3	3.57143	2.8	8.2	12.9	0.3	0	0.556	0.39	Absent	Absent	Absent	Meds Absent	Meds Absent	AHI<5	AHI<30	6	Low	1.335	2.2192	2.63189	0.262364	0	-0.586987	-0.941609
Main study only	Male	Caucasian	Caucasian	45	4.5	189.5	99.7	27.8	42	112	110	0.98	129	7.6	1.5	1.8	5.2	4.22222	17.9	25.9	26.9	6.3	2.1	0.535	0.421	Present	Absent	Present	Meds Absent	Meds Present	AHI 15-30	AHI<30	9	Low	2.93916	3.29213	3.32863	1.98787	1.1314	-0.625489	-0.865122
Main study only	Male	Caucasian	Caucasian	60	6	180	102.7	31.7	43	115	106	0.92	130	7.2	2.1	1	5.3	7.2	23.5	33.2	35	4.8	0.2	0.592	0.545	Present	Absent	Absent	Meds Absent	Meds Absent	AHI 15-30	AHI<30	16	High	3.19867	3.53223	3.58352	1.75786	0.182322	-0.524249	-0.606969
Main study only	Male	Other	Non-Caucasian	53	5.3	163	96	36.1	45	116	111	0.96	130	6.7	1.7	1.6	5.8	4.1875	55.4	76.6	74.3	5	1				Absent	Absent	Meds Absent	Meds Absent	AHI >30	AHI>30	11	Intermediate	4.03247	4.35157	4.32148	1.79176	0.693147
Main study only	Female	Caucasian	Caucasian	70	7	154	73.2	30.9	36	119	100	0.84	97	6	2	1	4.9	6	24.5	42.5	46.6	15.8	33.7	0.591	0.471		Present	Absent	Meds Present	Meds Absent	AHI 15-30	AHI<30	14	Intermediate	3.23868	3.77276	3.86283	2.82138	3.54674	-0.525939	-0.752897
Main study only	Female	Caucasian	Caucasian	58	5.8	160.5	154.2	59.9	41	162	137	0.85	157	5.3	2.6	1.4	6.1	3.78571	0.3	1.4	6.5	0	0	0.478	0.594	Present	Present	Present	Meds Present	Meds Present	AHI<5	AHI<30	16	Intermediate	0.262364	0.875469	2.0149	0	0	-0.738145	-0.520876
Main study only	Female	Caucasian	Caucasian	55	5.5	162.5	108	40.9	47	125	127	1.02	158	6.6	3.3	1.2	6.4	5.5	14.6	30.5	25.9	4.1	2.6	0.516	0.551	Present	Absent	Absent	Meds Absent	Meds Absent	AHI 5-15	AHI<30	16	Intermediate	2.74727	3.44999	3.29213	1.62924	1.28093	-0.661649	-0.59602
Main study only	Male	Caucasian	Caucasian	70	7	179	89.2	27.8	41.5	101	109	1.08	135	4.2	1.8	0.99	6.2	4.24242	11.7	33.3	43.5	3	2.8	0.551	0.494	Present	Present	Present	Meds Present	Meds Present	AHI 5-15	AHI<30	19	High	2.5416	3.53515	3.79549	1.38629	1.335	-0.59602	-0.70522
Main study only	Female	Indigenous Australia	Non-Caucasian	55	5.5	149	75.6	34.1	40	117	114	0.97	127	5.8	1.5	1	5.8	5.8	2	12.9	21.1	0.4	0	0.518	0.539	Absent	Present	Present	Meds Present	Meds Absent	AHI<5	AHI<30	14	Intermediate	1.09861	2.63189	3.09558	0.336472	0	-0.65778	-0.61804
Main study only	Male	South Asian	Non-Caucasian	57	5.7	163	82	30.9	47	114	107	0.94	118				6.2		54.5	71.7	70.2	15.8	1.1	0.559	0.472	Present	Absent	Absent	Meds Absent	Meds Absent	AHI >30	AHI>30			4.01638	4.28634	4.26549	2.82138	0.741937	-0.581606	-0.750776
Main study only	Female			63	6.3	158	62	24.8	33.5	100.5	87.6	0.87	142	6.6	1.3	1.6	4	4.125	15.1	27.1	32.2	3.6	0.4	0.717	0.47	Absent	Absent	Present	Meds Absent	Meds Absent	AHI 15-30	AHI<30	14	Intermediate	2.77882	3.33577	3.50255	1.52606	4.61115	-0.332679	-0.755023
Main study only	Female	Caucasian	Caucasian	79	7.9	155	114.4	47.6	37.8	146.5	121	0.83	156	3.8	1.2	1.4	5.5	2.71429	15	30.5	36.2	2.4	0		0.662	Absent	Absent	Present	Meds Absent	Meds Present	AHI 5-15	AHI<30	15	Intermediate	2.77259	3.44999	3.61631	1.22378	0		-0.41249
Subgroup study	Male	Caucasian	Caucasian	52	5.2	171	106.1	36.3	44.5	122	119	0.98	130	4.2	0.8	1.2	6.3	3.5	12.5	26.6	37.8	4.7	0.1	0.554	0.605	Absent	Present	Present	Meds Present	Meds Present	AHI 5-15	AHI<30			2.60269	3.31782	3.65842	1.74047	0.0953102	-0.590591	-0.502527	1062.6	39.3	2.88	<4hr	0.467	0.471	-0.761	-0.753
Subgroup study	Male	Middle Eastern	Non-Caucasian	51	5.1	172	104	35.2	47	105	120	1.14	110	6.9	1.5	1.1	5.2	6.27273	15.3	20.6	20.3	8.8	1.2	0.554	0.727	Present	Absent	Present	Meds Absent	Meds Present	AHI 15-30	AHI<30	14	Intermediate	2.79117	3.07269	3.05871	2.28238	0.788457	-0.590591	-0.318829	1813.6	76.2	4.97	>=4hr	0.606	0.656	-0.501	-0.422
Subgroup study	Female	Caucasian	Caucasian	43	4.3	166	129.9	47.1	40.5	147.5	119	0.81	140	5.5	1.33	1.2	4.6	4.58333	0	5.4	10.5	0	0	0.653	0.533	Absent	Absent	Absent	Meds Absent	Meds Absent	AHI<5	AHI<30	10	Low	0	1.8563	2.44235	0	0	-0.426178	-0.629234	2547.5	91.3	6.31	>=4hr	0.547	0.387	-0.603	-0.949
Subgroup study	Male	Caucasian	Caucasian	48	4.8	175	92.7	30.3	44	109	100	0.92	160	6	5.4	1	4.1	6	36.4	80.7	92	0	0	0.564	1.034	Absent	Present	Absent	Meds Present	Meds Present	AHI >30	AHI>30	20	High	3.62167	4.40305	4.5326	0	0	-0.572701	0.0334348	1074.7	35.1	7.46	>=4hr
Subgroup study	Female	Caucasian	Caucasian	46	4.6	164	59.5	22.1	33	99	75.5	0.76	140	5.2	1.1	1.6	4.6	3.25	9.2	19.6	37.2	0	0	0.51	0.43	Absent	Absent	Absent	Meds Absent	Meds Absent	AHI 5-15	AHI<30	9	Low	2.32239	3.02529	3.64284	0	0	-0.673345	-0.84397	973.5	33.1	2.64	<4hr	0.477	0.409	-0.74	-0.894
Subgroup study	Male	Caucasian	Caucasian	79	7.9	179	86.9	27.1	41	108	106	0.98	140				5		20.3	24.9	29.4	0.6	0	0.854	0.88	Absent	Absent	Absent	Meds Absent	Meds Absent	AHI 15-30	AHI<30			3.05871	3.25424	3.41444	0.470004	0	-0.157824	-0.127833	3341.5	100	9.06	>=4hr	0.761	0.635	-0.273	-0.454
Subgroup study	Female	Caucasian	Caucasian	69	6.9	154.5	102.4	42.9	41	137	122	0.89	160	5.6	0.6		5.2		8	11	12.6	1.2	0.6	0.759	0.852	Absent	Present	Absent	Meds Present	Meds Absent	AHI 5-15	AHI<30	20	High	2.19722	2.48491	2.61007	0.788457	0.470004	-0.275754	-0.160169	3296.7	99	8.45	>=4hr	0.553	0.678	-0.592	-0.389
Subgroup study	Male	Middle Eastern	Non-Caucasian	35	3.5	185	129.6	37.9	45.8	116.1	113.2	0.98	148	5.8		1.2	3.3	4.83333	5.9	46.3	45.7	1.4	0	0.583	0.757	Present	Absent	Absent	Meds Absent	Meds Absent	AHI 5-15	AHI<30	6	Low	1.93152	3.85651	3.84374	0.875469	0	-0.539568	-0.278392	3056.4	83.9	5.99	>=4hr	0.547	0.445	-0.603	-0.81
Subgroup study	Female	Caucasian	Caucasian	44	4.4	172.9	86.7	29	35.9	115	99.5	0.87	121	4.3	0.8	1.3	5.3	3.30769	5.3	9.3	11.9	0.1	0	0.538	0.442	Absent	Absent	Absent	Meds Absent	Meds Absent	AHI 5-15	AHI<30	4	Low	1.84055	2.33214	2.55723	0.0953102	0	-0.619897	-0.816445	34.5	0.2	0.07	<4hr	0.458	0.427	-0.781	-0.851
Subgroup study	Male	North-East Asian	Non-Caucasian	48	4.8	172.4	91.7	30.9	41	107	103	0.96	112	3.6	1.6	1	5.7	3.6	11.4	17.4	17	4.8	1.6	0.488	0.457	Present	Present	Present	Meds Absent	Meds Absent	AHI 5-15	AHI<30	10	Low	2.5177	2.91235	2.89037	1.75786	0.955511	-0.71744	-0.783072
Subgroup study	Male	Middle Eastern	Non-Caucasian	43	4.3	164.1	87.7	32.6	37.7	109.1	97.8	0.9	108	5.1	1.18	1.2	4.9	4.25	6.4	16.6	19.7	1.4	0	0.39	0.486	Absent	Absent	Absent	Meds Absent	Meds Absent	AHI 5-15	AHI<30	4	Low	2.00148	2.8679	3.03013	0.875469	0	-0.941609	-0.721547	2776.2	95.5	7.67	>=4hr	0.352	0.425	-1.044	-0.856
Subgroup study	Female	Caucasian	Caucasian	58	5.8	166	65.8	23.9	32	105	77	0.73	130	5.2	0.9	1.7	5	3.05882	3.3	10.3	21.4	1	0	0.535	0.629	Absent	Absent	Absent	Meds Absent	Meds Absent	AHI<5	AHI<30	10	Low	1.45862	2.4248	3.10906	0.693147	0	-0.625489	-0.463624	2754.7	87.7	7.19	>=4hr	0.615	0.511	-0.486	-0.671
Subgroup study	Male	Caucasian	Caucasian	46	4.6	184	106.3	31.4	41	115	112	0.97	130	6	4	0.9	4.8	6.66667	5	7.3	10.1	3.7	0.6	0.445	0.452	Absent	Present	Present	Meds Present	Meds Present	AHI<5	AHI<30	13	Intermediate	1.79176	2.11626	2.40695	1.54756	0.470004	-0.809681	-0.794073	2423	82.6	6.21	>=4hr	0.485	0.451	-0.724	-0.796
Subgroup study	Male	Middle Eastern	Non-Caucasian	55	5.5	167	93.1	33.4	41	108	106	0.98	135	6.2	4	1	5.4	6.2	0.5	17.2	24.3	0.2	0	0.563	0.453	Absent	Absent	Present	Meds Absent	Meds Present	AHI<5	AHI<30	15	High	0.405465	2.90142	3.2308	0.182322	0	-0.574476	-0.791863
Subgroup study	Male	Caucasian	Caucasian	52	5.2	184.5	119.7	35.2	46	120	121	1.01	125	4.1	0.9	1	6.2	4.1	17.2	24	20.9	0.3	0	0.546	0.558	Absent	Present	Absent	Meds Present	Meds Absent	AHI 15-30	AHI<30	12	Intermediate	2.90142	3.21888	3.08649	0.262364	0	-0.605136	-0.583396	1994.5	82	5.51	>=4hr	0.496	0.617	-0.701	-0.483
Subgroup study	Male	Caucasian	Caucasian	69	6.9	174	79.7	26.3	36	100	92	0.92	148	4.7	1.9	1.3	5.4	3.61538	23.6	31.9	31.9	0.4	0	0.518	0.531	Absent	Present	Present	Meds Absent	Meds Present	AHI 15-30	AHI<30	14	Intermediate	3.20275	3.49347	3.49347	0.336472	0	-0.65778	-0.632993	2389.8	86.7	6.6	>=4hr	0.536	0.478	-0.624	-0.738
Subgroup study	Female	Caucasian	Caucasian	58	5.8	154	66.4	28	36	104	86	0.83	117	5.7	0.8	1.9	5.3	3	19.6	25.7	29.5	6.6	0	0.549	0.457	Absent	Present	Present	Meds Present	Meds Present	AHI 15-30	AHI<30	8	Low	3.02529	3.28466	3.41773	2.02815	0	-0.599657	-0.783072	2274.5	86.2	5.94	>=4hr	0.469	0.413	-0.757	-0.884
Subgroup study	Female	Caucasian	Caucasian	41	4.1	158	102	40.9	37	129	116	0.9	115	4.7	1.6		6.1		1.4	27.1	47.7	0.9	0	0.391	0.557	Absent	Absent	Absent	Meds Absent	Meds Absent	AHI<5	AHI<30			0.875469	3.33577	3.88568	0.641854	0	-0.939048	-0.58519	2155.7	70.7	5.16	>=4hr	0.381	0.487	-0.965	-0.719
Subgroup study	Male	Middle Eastern	Non-Caucasian	48	4.8	163	76.9	28.9	41	101	95	0.94	92	6.1	2.1	0.7	5.9	8.71429	5.4	19.6	31.5	0	0	0.458	0.592	Absent	Absent	Present	Meds Absent	Meds Absent	AHI 5-15	AHI<30	9	Low	1.8563	3.02529	3.48124	0	0	-0.780886	-0.524249
Subgroup study	Female	Indigenous Australia	Non-Caucasian	65	6.5	152.8	45.8	19.6	31	83	71	0.86	137	5.2	0.9	1.8	5.2	2.88889	7.9	9.8	14.7	0.6	0.2	0.645	0.444	Absent	Present	Present	Meds Present	Meds Present	AHI 5-15	AHI<30	14	Intermediate	2.18605	2.37955	2.75366	0.470004	0.182322	-0.438505	-0.811931
Subgroup study	Female	North-East Asian	Non-Caucasian	46	4.6	158.5	59.6	23.7	34.5	94	79.5	0.85	111	3.9	0.6	1.2	5.8	3.25	0	5	9.6	0	0	0.519	0.432	Absent	Present	Absent	Meds Present	Meds Absent	AHI<5	AHI<30	4	Low	0	1.79176	2.36085	0	0	-0.655851	-0.83933	83.7	2.8	0.21	<4hr	0.428	0.35	-0.849	-1.05
Subgroup study	Male	North-East Asian	Non-Caucasian	49	4.9	178.6	82.4	25.8	40	106	93	0.88	135	5.4	1.1	1.2	4.5	4.5	15.4	21.8	25.8	2.9	0	0.447	0.551	Absent	Absent	Absent	Meds Absent	Meds Absent	AHI 15-30	AHI<30	10	Low	2.79728	3.12676	3.2884	1.36098	0	-0.805197	-0.59602	1867.8	80.1	5.16	>=4hr	0.491	0.535	-0.711	-0.625
Subgroup study	Male	Caucasian	Caucasian	55	5.5	181	97.7	29.8	40.5	108.5	104.5	0.96	132	4.1	1	1.1	4.6	3.72727	8.8	20.4	27.9	5.5	0.3	0.381	0.528	Present	Absent	Present	Meds Absent	Meds Present	AHI 5-15	AHI<30	17	High	2.28238	3.06339	3.36384	1.8718	0.262364	-0.964956	-0.638659	224.4	8	0.62	<4hr	0.402	0.614	-0.911	-0.488
Subgroup study	Male	Caucasian	Caucasian	36	3.6	183.5	103.8	30.8	43.5	107.3	104.5	0.97	123	5.5	1.3	1	4.6	5.5	0.2	6.8	17	0.1	0	0.39	0.344	Absent	Absent	Present	Meds Absent	Meds Present	AHI<5	AHI<30	5	Low	0.182322	2.05412	2.89037	0.0953102	0	-0.941609	-1.06711	118.2	1.6	0.31	<4hr	0.341	0.498	-1.076	-0.697
Subgroup study	Male	Caucasian	Caucasian	55	5.5	185	100.4	29.3	43	113	104	0.92	125	7.1	2.6	1.2	5.2	5.91667	16.4	31.7	38.8	2.6	0.3	0.483	0.46	Absent	Absent	Present	Meds Absent	Meds Present	AHI 15-30	AHI<30	13	Intermediate	2.85647	3.48738	3.68387	1.28093	0.262364	-0.727739	-0.776529	2764.8	96.2	7.49	>=4hr	0.543	0.595	-0.611	-0.519
Subgroup study	Male	Caucasian	Caucasian	61	6.1	187.5	98.2	27.9	44.5	108.5	106	0.98	159	5.7	1	1.8	6.2	3.16667	3.9	8.8	15.8	1.5	0	0.676	0.519	Absent	Absent	Absent	Meds Absent	Meds Absent	AHI<5	AHI<30	13	Intermediate	1.58924	2.28238	2.82138	0.916291	0	-0.391562	-0.655851
Subgroup study	Male	Central/South American	Non-Caucasian	39	3.9	181.1	79.1	24.1	42.5	100.5	87.2	0.87	121	4.7	0.7	1.6	5	2.9375	9.2	15.8	21.4	2.8	0.2	0.436	0.455	Present	Absent	Absent	Meds Absent	Meds Absent	AHI 5-15	AHI<30	6	Low	2.32239	2.82138	3.10906	1.335	0.182322	-0.830113	-0.787458	1529.2	58	4.22	>=4hr	0.395	0.388	-0.929	-0.947
Subgroup study	Female	Caucasian	Caucasian	67	6.7	164	68	25.3	36.5	106.5	89.5	0.84	114	5.8	1.2	1.6	5.2	3.625	10.9	28.4	33.3	0.3	0	0.605	0.522	Absent	Absent	Present	Meds Absent	Meds Present	AHI 5-15	AHI<30	9	Low	2.47654	3.38099	3.53515	0.262364	0	-0.502527	-0.650088	2043	78	5.54	>=4hr	0.706	0.483	-0.348	-0.728
Subgroup study	Female	Caucasian	Caucasian	54	5.4	168	86.4	30.6	35	117	95	0.81	108	4.1	0.6	2	5	2.05	1.4	7.1	15.1	0.4	0	0.466	0.444	Absent	Absent	Present	Meds Absent	Meds Present	AHI<5	AHI<30	3	Low	0.875469	2.09186	2.77882	0.336472	0	-0.76357	-0.811931
Subgroup study	Male	Caucasian	Caucasian	53	5.3	174	120	39.6	43	122	126	1.03	121	4.3	1.1	1.2	5	3.58333	5.9	30.7	33.2	1.9	0	0.521	0.457	Present	Absent	Present	Meds Absent	Meds Absent	AHI 5-15	AHI<30	9	Low	1.93152	3.45632	3.53223	1.06471	0	-0.652005	-0.783072	3946.5	95.8	8.58	>=4hr	0.706	0.58	-0.348	-0.545
Subgroup study	Male	Caucasian	Caucasian	79	7.9	167	80.9	29	42.5	110.5	111.5	1.01	112	5.2	1.4	0.8	5.7	6.5	20.5	25.3	31	1.3	1.6	0.506	0.614	Present	Absent	Absent	Meds Absent	Meds Absent	AHI 15-30	AHI<30	21	High	3.06805	3.26957	3.46574	0.832909	0.955511	-0.681219	-0.48776	361.8	9.9	1.02	<4hr	0.533	0.593	-0.629	-0.523
Subgroup study	Female	South Asian	Non-Caucasian	45	4.5	163	98	36.9	38	120	113	0.94	130	4.3	1.73	1.8	6.2	2.38889	9.5	21.6	22	4.8	0	0.523	0.585	Absent	Absent	Absent	Meds Absent	Meds Absent	AHI 5-15	AHI<30	5	Low	2.35138	3.11795	3.13549	1.75786	0	-0.648174	-0.536143					0.605	0.538	-0.503	-0.62
Subgroup study	Male	Caucasian	Caucasian	57	5.7	184	82.6	24.4	41	104	88	0.85	116	4.5	0.9	1.4	5	3.21429	22	26.1	24.4	0.6	0.1	0.546	0.477	Absent	Absent	Absent	Meds Absent	Meds Absent	AHI 15-30	AHI<30	8	Low	3.13549	3.29953	3.23475	0.470004	0.0953102	-0.605136	-0.740239	2430.5	92.3	6.46	>=4hr	0.532	0.477	-0.631	-0.74
Subgroup study	Male	Caucasian	Caucasian	43	4.3	191.5	180.36	49.2	49.5	138	153	1.11	127	4.3	1.1	1.2	5.1	3.58333	69.8	72.9	70.7	54.8	41	0.543	0.67	Absent	Absent	Absent	Meds Absent	Meds Absent	AHI >30	AHI>30	6	Low	4.25986	4.30271	4.27249	4.02177	3.73767	-0.610646	-0.400478					0.465	0.575	-0.766	-0.553
Subgroup study	Male	Middle Eastern	Non-Caucasian	67	6.7	175.3	96.1	31.3	43	116	113	0.97	140	3.3	0.88	1.2	5.2	2.75	15.8	28.4	27.5	1.1	0.1	0.672	0.45	Absent	Present	Present	Meds Present	Meds Present	AHI 15-30	AHI<30	16	High	2.82138	3.38099	3.3499	0.741937	0.0953102	-0.397497	-0.798508	2294.7	92.1	6.22	>=4hr	0.698	0.47	-0.36	-0.755
Subgroup study	Male	Caucasian	Caucasian	61	6.1	176	110.4	35.6	50	124	122	0.98	154	4.5	1.2	1.2	5.2	3.75	58.6	60.9	45.3	37.1	15.6	0.583	0.725	Present	Present	Present	Meds Present	Meds Present	AHI >30	AHI>30	16	High	4.08766	4.12552	3.83514	3.64021	2.8094	-0.539568	-0.321584	1791.9	82	4.92	>=4hr	0.6	0.423	-0.511	-0.86
Subgroup study	Male	Middle Eastern	Non-Caucasian	52	5.2	165	82.2	30.2	40.5	107	106	0.99	148	5.3	2.4	0.9	5	5.88889	14	30.1	39.2	5.4	1.7	0.487	0.511	Absent	Absent	Present	Meds Absent	Meds Present	AHI 5-15	AHI<30	13	Intermediate	2.70805	3.43721	3.69387	1.8563	0.993252	-0.719491	-0.671386	1990.4	89	5.48	>=4hr	0.353	0.468	-1.041	-0.759
Subgroup study	Male	Middle Eastern	Non-Caucasian	51	5.1	176	116	37.4	46	117	129	1.1	131	6.2	2	1.1	6.2	5.63636	24.8	35.3	35.3	10	2.9	0.644	0.584	Absent	Absent	Present	Meds Absent	Meds Absent	AHI 15-30	AHI<30	15	High	3.25037	3.59182	3.59182	2.3979	1.36098	-0.440057	-0.537854	2858.8	98	7.88	>=4hr	0.671	0.556	-0.399	-0.587
Subgroup study	Male	Caucasian	Caucasian	60	6	171.5	87.8	29.9	42.5	106	107	1.01	127	5.3	2.1	0.9	5.7	5.88889	9.8	12.9	17	5.1	0.4	0.502	0.631	Absent	Absent	Absent	Meds Absent	Meds Absent	AHI 5-15	AHI<30	14	Intermediate	2.37955	2.63189	2.89037	1.80829	0.336472	-0.689155	-0.460449	2247.5	72	5.56	>=4hr	0.552	0.607	-0.594	-0.499
Subgroup study	Female	Caucasian	Caucasian	61	6.1	156.5	87.5	35.7	39.5	111	107	0.96	115	4.2	1.1	1.4	6.1	3	1.2	29.6	34.3	0.4	0	0.459	0.544	Present	Absent	Present	Meds Absent	Meds Present	AHI<5	AHI<30	7	Low	0.788457	3.421	3.56388	0.336472	0	-0.778705	-0.608806	2130.2	71	5.87	>=4hr	0.545	0.61	-0.607	-0.494
Subgroup study	Female	Caucasian	Caucasian	46	4.6	163	105	39.5	42	143	133	0.93	128	4.1	1.2	0.9	5.9	4.55556	103.9	104.2	100.5	73	70.3	0.631	0.773	Absent	Absent	Absent	Meds Absent	Meds Absent	AHI >30	AHI>30	7	Low	4.65301	4.65586	4.62006	4.30407	4.2669	-0.460449	-0.257476
Subgroup study	Male	Caucasian	Caucasian	57	5.7	175	97	31.7	42	112	119	1.06	140	3.6	1.1	0.9	6.6	4	3.5	7.2	18.2	1.1	0	0.579	0.564	Absent	Present	Present	Meds Present	Meds Present	AHI<5	AHI<30	15	High	1.50408	2.10413	2.95491	0.741937	0	-0.546453	-0.572701	1258.7	50.6	3.48	<4hr	0.485	0.694	-0.724	-0.365
Subgroup study	Female	Caucasian	Caucasian	62	6.2	167	66.06	23.7	34.5	106	89	0.84	134	5.9	1.1	2.1	4.4	2.80952	0.3	11.7	13.3	0.2	0	0.717	0.49	Absent	Present	Present	Meds Present	Meds Absent	AHI<5	AHI<30	13	Intermediate	0.262364	2.5416	2.66026	0.182322	0	-0.332679	-0.71335	2273.8	84.2	6.32	>=4hr	0.63	0.446	-0.462	-0.807
Subgroup study	Male	Caucasian	Caucasian	63	6.3	170.2	81.9	28.3	42	99	106	1.07	156	4.3	1	1.3	5.1	3.30769	7.2	11.7	17.2	1.9	0.1	0.58	0.473	Absent	Present	Present	Meds Present	Meds Present	AHI 5-15	AHI<30	15	High	2.10413	2.5416	2.90142	1.06471	0.0953102	-0.544727	-0.74866	1935.5	71.3	5.68	>=4hr	0.587	0.488	-0.533	-0.717
Subgroup study	Female	Caucasian	Caucasian	69	6.9	151	66	28.9	32	103	85	0.83	133	5.2	0.9	2	5.7	2.6	5.3	13.6	15.3	0.1	0	0.591	0.545	Absent	Absent	Present	Meds Absent	Meds Present	AHI 5-15	AHI<30	12	Low	1.84055	2.68102	2.79117	0.0953102	0	-0.525939	-0.606969	2758	97.3	7.49	>=4hr	0.615	0.656	-0.486	-0.422
Subgroup study	Female	Caucasian	Caucasian	61	6.1	157	94	38.1	38	121	111	0.92	129	4.6	2.2	1.1	5.2	4.18182	24.8	33.3	30.8	5.9	1.2	0.653	0.599	Absent	Present	Present	Meds Absent	Meds Present	AHI 15-30	AHI<30	11	Low	3.25037	3.53515	3.45947	1.93152	0.788457	-0.426178	-0.512494	1729.9	66	4.78	>=4hr	0.494	0.587	-0.705	-0.533
Subgroup study	Male	Caucasian	Caucasian	59	5.9	172	110.5	37.4	41	117	116	0.99	124	5.5	1.5	0.9	4.8	6.11111	69	69	61.5	50	27.6	0.716	0.573	Present	Absent	Absent	Meds Absent	Meds Absent	AHI >30	AHI>30	13	Intermediate	4.2485	4.2485	4.13517	3.93183	3.35341	-0.334075	-0.55687	2499.7	99	6.89	>=4hr	0.644	0.569	-0.44	-0.564
Subgroup study	Female	Middle Eastern	Non-Caucasian	46	4.6	157	82.9	33.6	35	121	102	0.84	120	6.2	1.8	1.2	5.1	5.16667	4.4	20.8	24.6	0.8	0	0.585	0.534	Absent	Absent	Absent	Meds Absent	Meds Absent	AHI<5	AHI<30	9	Low	1.6864	3.08191	3.24259	0.587787	0	-0.536143	-0.627359	2650.4	96.5	7.2	>=4hr	0.526		-0.642
Subgroup study	Male	Caucasian	Caucasian	60	6	180	108.3	33.4	45	118	118	1	140	3.9	2.4	1.3	5.1	3	4	14.6	15.7	0.6	0	0.429	0.605	Present	Present	Present	Meds Present	Meds Present	AHI<5	AHI<30	14	Intermediate	1.60944	2.74727	2.81541	0.470004	0	-0.846298	-0.502527	1104.7	41.8	3	<4hr	0.638	0.6	-0.449	-0.511
Subgroup study	Male	North-East Asian	Non-Caucasian	52	5.2	183	80.3	24	38	100	82	0.82	116	5.7	1.2	1.5	5.1	3.8	28.9	42.7	45	2.2	0	0.478	0.529	Present	Absent	Absent	Meds Absent	Meds Absent	AHI 15-30	AHI<30	7	Low	3.39786	3.77735	3.82864	1.16315	0	-0.738145	-0.636767	164.1	3	0.45	<4hr	0.539	0.468	-0.618	-0.759
Subgroup study	Male	Middle Eastern	Non-Caucasian	46	4.6	174.5	101	33.2	40	108	114	1.06	130	4.8	0.7	1.3	4.7	3.69231	14.7	30	31.2	4.5	1.4	0.539	0.415	Absent	Present	Absent	Meds Present	Meds Absent	AHI 5-15	AHI<30	10	Low	2.75366	3.43399	3.47197	1.70475	0.875469	-0.61804	-0.879477					0.546	0.415	-0.605	-0.879
Subgroup study	Male	Caucasian	Caucasian	53	5.3	175.5	88.5	28.7	47	100	102	1.02	118	4.4	2.6	0.8	6.1	5.5	81.3	81.6	71.7	5.4	0	0.404	0.486	Present	Absent	Absent	Meds Absent	Meds Absent	AHI >30	AHI>30	9	Low	4.41037	4.41401	4.28634	1.8563	0	-0.90634	-0.721547	2222.9	88	6.01	>=4hr	0.398	0.504	-0.921	-0.685
Subgroup study	Female	Caucasian	Caucasian	57	5.7	155	125.5	52.2	43	160	134	0.84	122	5.4	1.4	1.2	5.1	4.5	26.2	53.7	52.9	1.3	0	0.374	0.479	Absent	Present		Meds Present	Meds Absent	AHI 15-30	AHI<30	13	Intermediate	3.30322	4.00186	3.98713	0.832909	0	-0.983499	-0.736055	2660.3	98	7.06	>=4hr	0.433	0.657	-0.837	-0.42
Subgroup study	Male	South Asian	Non-Caucasian	56	5.6	182	76.9	23.2	37	102	99	0.97	111	5.6	2.6	1.2	5.6	4.66667	3.8	12.5	20.3	0.8	0.2	0.508	0.462	Absent	Absent	Absent	Meds Absent	Meds Absent	AHI<5	AHI<30	10	Low	1.56862	2.60269	3.05871	0.587787	0.182322	-0.677274	-0.77219	1747.9	71.7	4.75	>=4hr	0.601	0.505	-0.509	-0.683
Subgroup study	Male	Caucasian	Caucasian	48	4.8	178	102.6	32.4	42	108	111	1.03	132	5.7	2	1.1	5.7	5.18182	1.7	16.3	21.2	0.5	0	0.464	0.442	Present	Absent	Present	Meds Present	Meds Absent	AHI<5	AHI<30	13	Intermediate	0.993252	2.85071	3.10009	0.405465	0	-0.767871	-0.816445	2468.5	87.9	6.65	>=4hr	0.568	0.506	-0.566	-0.681
Subgroup study	Female	Caucasian	Caucasian	58	5.8	151.5	127.6	55.6	42	145	146	1.01	142	4.8	1.6	1.6	6.7	3	32.9	42.4	41.4	17.7	12.6	0.733	0.657	Present	Present	Absent	Meds Present	Meds Absent	AHI >30	AHI>30	13	Intermediate	3.52342	3.77046	3.74715	2.92852	2.61007	-0.31061	-0.420071
Subgroup study	Male	Caucasian	Caucasian	76	7.6	171	88.5	30.3	44.5	107	115	1.07	130	4.7	1.7	1.4	6.1	3.35714	24.7	45.8	50.4	4.4	0.6	0.762	0.742	Present	Present	Present	Meds Present	Meds Present	AHI 15-30	AHI<30	18	High	3.24649	3.84588	3.93964	1.6864	0.470004	-0.271809	-0.298406	943.2	28	2.6	<4hr	0.704	0.571	-0.351	-0.56
Subgroup study	Male	Caucasian	Caucasian	53	5.3	173	85.6	28.6	38	103	108	1.05	143	7.9	3.7	1.2	5.9	6.58333	44.1	49.3	49.1	27.5	8.9	0.561	0.453	Absent	Absent	Present	Meds Absent	Meds Absent	AHI >30	AHI>30	14	Intermediate	3.80888	3.91801	3.91402	3.3499	2.29253	-0.578034	-0.791863
Subgroup study	Male	Caucasian	Caucasian	48	4.8	176.5	92.9	29.8	41	103	101.5	0.99	115	7.7	1.43	1	4.8	7.7	5.4	11.8	17	2.1	1	0.525	0.482	Absent	Absent	Present	Meds Absent	Meds Absent	AHI 5-15	AHI<30	10	Low	1.8563	2.54945	2.89037	1.1314	0.693147	-0.644357	-0.729811	1412.3	51.4	3.9	<4hr	0.402	0.485	-0.911	-0.724
Subgroup study	Male	Caucasian	Caucasian	69	6.9	170	81.1	28.1	40.5	102	97.5	0.96	152	3.9	0.8	1.4	5.7	2.78571	41.2	46.2	33.3	19.8	7.6	0.59	0.632	Absent	Absent	Absent	Meds Present	Meds Present	AHI >30	AHI>30	15	High	3.74242	3.85439	3.53515	3.03495	2.15176	-0.527633	-0.458866	1276.1	44	3.21	<4hr	0.886	0.497	-0.121	-0.699
Subgroup study	Male	South Asian	Non-Caucasian	52	5.2	173	77.3	25.8	39	105	96	0.91	115	4.6	1.5	1.1	4.4	4.18182	0.1	6.5	11.5	0.1	0	0.447	0.448	Absent	Absent	Absent	Meds Absent	Meds Absent	AHI<5	AHI<30	8	Low	0.0953102	2.0149	2.52573	0.0953102	0	-0.805197	-0.802962	108.2	0	0.31	<4hr	0.44	0.452	-0.821	-0.794
Subgroup study	Male	Middle Eastern	Non-Caucasian	48	4.8	174	97.4	32.2	42	108	105	0.97	120	3.8	1.6	0.9	5.8	4.22222	46.1	50.1	47	17.3	0.3	0.544	0.435	Present	Absent	Present	Meds Absent	Meds Present	AHI >30	AHI>30	8	Low	3.85227	3.93378	3.8712	2.9069	0.262364	-0.608806	-0.832409	2454.1	92	6.51	>=4hr	0.488	0.437	-0.717	-0.828
Subgroup study	Female	Caucasian	Caucasian	69	6.9	164	81	30.1	36.5	106	95	0.9	121	4.7	3	1.1	5.4	4.27273	14.5	24.2	27	1.8	0	0.624	0.546	Absent	Absent	Present	Meds Absent	Meds Present	AHI 5-15	AHI<30	12	Low	2.74084	3.22684	3.3322	1.02962	0	-0.471605	-0.605136	2015.9	72.9	5.58	>=4hr	0.612	0.562	-0.491	-0.576
Subgroup study	Male	Caucasian	Caucasian	65	6.5	163.5	98.5	36.8	42	111.5	120.5	1.08	120	4.3	2.4		5.3		10.3	15.9	21.1	4	0	0.593	0.979	Absent	Present	Present	Meds Present	Meds Present	AHI 5-15	AHI<30			2.4248	2.82731	3.09558	1.60944	0	-0.522561	-0.0212236					0.628	0.587	-0.465	-0.533
Subgroup study	Male	Caucasian	Caucasian	61	6.1	175	94	30.7	42	114	111	0.97	151	4.9	2.5	1	4.2	4.9	64.7	69	58.7	34.8	9.6	0.482	0.566	Present	Absent	Absent	Meds Absent	Meds Absent	AHI >30	AHI>30	15	High	4.1851	4.2485	4.08933	3.57795	2.36085	-0.729811	-0.569161	2086.1	77	5.67	>=4hr	0.549	0.567	-0.6	-0.567
Subgroup study	Male	Caucasian	Caucasian	46	4.6	170	186.3	64.5	56.5	179	162	0.91	120	6.1	3.2	0.9	6.4	6.77778	95.5	103.6	100.2	44.2	39.6	0.534		Absent	Absent	Present	Meds Absent	Meds Present	AHI >30	AHI>30	10	Low	4.56954	4.65014	4.6171	3.8111	3.70377	-0.627359		1352.8	38	2.77	<4hr	0.587		-0.533
Subgroup study	Male	Caucasian	Caucasian	52	5.2	180	102	31.5	44.5	116	115	0.99	123	6.4	4.3	1.5	5.1	4.26667	12.9	35.5	37.2	3.8	0.1	0.522	0.616	Present	Absent	Present	Meds Absent	Meds Present	AHI 5-15	AHI<30	10	Low	2.63189	3.59731	3.64284	1.56862	0.0953102	-0.650088	-0.484508	1700.7	64	4.6	>=4hr	0.567	0.593	-0.567	-0.523
Subgroup study	Female	Caucasian	Caucasian	51	5.1	151.5	103.4	45.1	38.5	140.5	120	0.85	123	5.1	1.4	1.3	5.9	3.92308	11.3	37.9	49.9	2.5	0	0.418	0.455	Absent	Present	Absent	Meds Present	Meds Absent	AHI 5-15	AHI<30	9	Low	2.5096	3.66099	3.92986	1.25276	0	-0.872274	-0.787458	3045.6	91	7.79	>=4hr	0.44	0.533	-0.821	-0.629
Subgroup study	Female	Caucasian	Caucasian	76	7.6	149	103	46.4	38	141	122	0.87	152	5.3	1.6	1.3	5	4.07692	97.1	97.6	84.2	64	98.2	0.613	0.573	Absent	Present	Present	Meds Present	Meds Present	AHI >30	AHI>30	20	High	4.58599	4.59107	4.445	4.17439	4.59714	-0.48939	-0.55687	1509.2	69	4.16	>=4hr	0.749	0.441	-0.289	-0.819
Subgroup study	Female	Caucasian	Caucasian	59	5.9	158	60	24	32	106	83	0.78	116	4.2	1.1	1.5	5.2	2.8	1.7	10.2	19.5	0.4	0	0.457	0.407	Absent	Absent	Present	Meds Absent	Meds Present	AHI<5	AHI<30	5	Low	0.993252	2.41591	3.02042	0.336472	0	-0.783072	-0.898942	1669.3	64.7	4.6	>=4hr	0.541	0.413	-0.614	-0.884
Subgroup study	Female	Caucasian	Caucasian	68	6.8	164	90.7	33.7	39	126	103	0.82	134	3.3	1.8	1	5.7	3.3	96.3	96.4	99.6	26	8.2	0.689	0.435	Present	Absent	Present	Meds Absent	Meds Present	AHI >30	AHI>30	12	Low	4.5778	4.57883	4.61115	3.29584	2.2192	-0.372514	-0.832409
Subgroup study	Female	Caucasian	Caucasian	61	6.1	161	99	38.2	42	107	109	1.02	99	4.9	2.9	1.7	5.6	2.88235	5	24.6	27.5	0.6	0	0.464	0.433	Present	Present	Absent	Meds Present	Meds Absent	AHI<5	AHI<30	7	Low	1.79176	3.24259	3.3499	0.470004	0	-0.767871	-0.837018	2385.3	84.8	6.59	>=4hr	0.527	0.561	-0.641	-0.578
Subgroup study	Male	South Asian	Non-Caucasian	52	5.2	160	77	30.1	43	105	104	0.99	134	4.8	1	1.1	5.4	4.36364	42.9	44.4	28.9	18.2	6.8	0.732	0.554	Present	Absent	Absent	Meds Absent	Meds Absent	AHI >30	AHI>30	11	Intermediate	3.78191	3.81551	3.39786	2.95491	2.05412	-0.311975	-0.590591	250.1	7	0.69	<4hr	0.731	0.488	-0.313	-0.717
Subgroup study	Female	Central/South American	Non-Caucasian	57	5.7	162	61.3	23.4	33.5	93	84	0.9	111	4.6	1	1.4	4.7	3.28571	4	15.3	20.7	0.5	0	0.545	0.448	Present	Absent	Absent	Meds Absent	Meds Absent	AHI<5	AHI<30	5	Low	1.60944	2.79117	3.07731	0.405465	0	-0.606969	-0.802962	267.9	20.6	1.49	<4hr	0.474	0.464	-0.747	-0.768
Subgroup study	Female	Caucasian	Caucasian	53	5.3	157	75	30.4	37	110	104.5	0.95	150	6.4	1	1.5	4.8	4.26667	22.7	41.2	39.9	8.2	0.3	0.487	0.508	Absent	Absent	Absent	Meds Absent	Meds Absent	AHI 15-30	AHI<30	14	Intermediate	3.16548	3.74242	3.71113	2.2192	0.262364	-0.719491	-0.677274	1443.4	54	3.98	<4hr	0.51	0.468	-0.673	-0.759
Subgroup study	Female	Caucasian	Caucasian	76	7.6	163	80.2	30.2	35	118	98	0.83	163	4	1.8	1.1	4.4	3.63636	7.7	19.7	22	4.1	0.8	0.709	0.629	Present	Present	Absent	Meds Present	Meds Absent	AHI 5-15	AHI<30	20	High	2.16332	3.03013	3.13549	1.62924	0.587787	-0.3439	-0.463624	248.6				0.719	0.602	-0.33	-0.507
Subgroup study	Male	Caucasian	Caucasian	69	6.9	164	106.2	39.5	45	117	120	1.03	124	4.6	3.6	1	5.7	4.6	47.4	50.2	49.4	6.3	3.8	0.604	0.517	Absent	Present	Present	Meds Present	Meds Present	AHI >30	AHI>30	16	High	3.8795	3.93574	3.91999	1.98787	1.56862	-0.504181	-0.659712	2673.1	86	7.34	>=4hr	0.629	0.481	-0.464	-0.732
Subgroup study	Male	Caucasian	Caucasian	44	4.4	176	119	38.4	45	124	127	1.02	133	5.3	1.1	1.4	3.8	3.78571	2.9	12.6	16	0.6	0	0.593	0.495	Absent	Present	Absent	Meds Present	Meds Absent	AHI<5	AHI<30	9	Low	1.36098	2.61007	2.83321	0.470004	0	-0.522561	-0.703198	1861	76.2	5.04	>=4hr	0.786	0.657	-0.241	-0.42
Subgroup study	Male	Caucasian	Caucasian	67	6.7	178	105	33.1	45	118	120	1.02	129	5.8	2.2	1.3	5.4	4.46154	12.3	15.8	27.6	0.2	0	0.593	0.495	Present	Absent	Absent	Meds Absent	Meds Absent	AHI 5-15	AHI<30	13	Intermediate	2.58776	2.82138	3.35341	0.182322	0	-0.522561	-0.703198	520	18.7	1.33	<4hr	0.606	0.629	-0.501	-0.464
Subgroup study	Male	Caucasian	Caucasian	65	6.5	183	110	32.8	44	115	114	0.99	130	5.3	1.1	1.1	5.2	4.81818	32.4	45.3	46.7	8.2	6.1	0.688	0.676	Absent	Present	Absent	Meds Absent	Meds Absent	AHI >30	AHI>30	16	High	3.50856	3.83514	3.86493	2.2192	1.96009	-0.373966	-0.391562	2880.3	98	7.93	>=4hr	0.654	0.509	-0.425	-0.675
Subgroup study	Male	Caucasian	Caucasian	66	6.6	180	86.7	26.8	42	108	89	0.82	134	3.8	1.2	1.3	4.8	2.92308	23.1	27.8	27.3	5.7	0	0.898	0.69	Absent	Present	Absent	Meds Present	Meds Absent	AHI 15-30	AHI<30	14	Intermediate	3.18221	3.36038	3.34286	1.90211	0	-0.107585	-0.371064	1833.6	76.4	4.86	>=4hr	0.671	0.523	-0.399	-0.648
Subgroup study	Female	South Asian	Non-Caucasian	58	5.8	149	65	29.3	35.5	97	85	0.88	150	5.2	1.2	1.2	5.6	4.33333	46.4	51.4	29.1	37.1	3.2	0.634	0.417	Present	Present	Absent	Meds Present	Meds Absent	AHI >30	AHI>30	17	Intermediate	3.85862	3.95891	3.40453	3.64021	1.43508	-0.455706	-0.874669
Subgroup study	Male	Caucasian	Caucasian	75	7.5	167	96	34.4	40	120	123	1.03	138	3.4	1.4	1.1	5.1	3.09091	26.6	31.1	21.8	7.7	3.8	0.87	0.711	Absent	Absent	Present	Meds Absent	Meds Present	AHI 15-30	AHI<30	19	High	3.31782	3.46886	3.12676	2.16332	1.56862	-0.139262	-0.341083	2468.6	91	6.8	>=4hr	0.887	0.664	-0.12	-0.409
Subgroup study	Male	Caucasian	Caucasian	52	5.2	184	80.5	23.8	38	100	84	0.84	117	4.6	0.9	1.1	5.1	4.18182	0	1.4	9.8	0	0	0.557	0.392	Present	Absent	Absent	Meds Absent	Meds Absent	AHI<5	AHI<30	8	Low	0	0.875469	2.37955	0	0	-0.58519	-0.936493	532.1	18.2	1.47	<4hr	0.606	0.503	-0.501	-0.687
Subgroup study	Female	Caucasian	Caucasian	56	5.6	171	84.2	28.8	36	106	92	0.87	121	7.3	1.7	1.4	6.2	5.21429	4.5	7.4	20.2	0	0	0.59	0.447	Absent	Absent	Present	Meds Absent	Meds Absent	AHI<5	AHI<30	12	Low	1.70475	2.12823	3.054	0	0	-0.527633	-0.805197	205.9	6.4	0.57	<4hr	0.588	0.48	-0.531	-0.734
Subgroup study	Male	Caucasian	Caucasian	49	4.9	186.5	112.7	32.4	43	112	112	1	116	4.2	1.2	0.8	5.6	5.25	58.3	58.3	52.7	20.6	18	0.562	0.466	Absent	Present	Absent	Meds Present	Meds Absent	AHI >30	AHI>30	10	Low	4.08261	4.08261	3.98341	3.07269	2.94444	-0.576253	-0.76357	1092	40	2.84	<4hr	0.481	0.513	-0.732	-0.667
Subgroup study	Female	Middle Eastern	Non-Caucasian	55	5.5	163	71.3	26.8	31	106	80	0.75	125	4.5	1.6	1.2	5.2	3.75	13.2	17.4	17.4	5.7	0.8	0.665	0.529	Present	Absent	Present	Meds Absent	Meds Present	AHI 5-15	AHI<30	9	Low	2.65324	2.91235	2.91235	1.90211	0.587787	-0.407968	-0.636767	2784.6	91.8	7.39	>=4hr	0.559	0.508	-0.582	-0.677
Subgroup study	Female	Caucasian	Caucasian	47	4.7	168	100.8	35.7	38	130	124	0.95	129	4.6	1.9	1.3	5.6	3.53846	22.7	29.3	29.9	8.3	2.6	0.49	0.517	Absent	Present	Absent	Meds Present	Meds Absent	AHI 15-30	AHI<30	7	Low	3.16548	3.41115	3.43076	2.23001	1.28093	-0.71335	-0.659712	2567.7	92	7.07	>=4hr	0.514	0.535	-0.666	-0.625
Subgroup study	Female	South-East Asian	Non-Caucasian	57	5.7	155	73.6	30.6	38	107.5	97	0.9	116	4.8	1.4	1.2	5.7	4	40.2	43.6	36.4	26.6	18.8	0.391	0.45	Present	Present	Absent	Meds Present	Meds Absent	AHI >30	AHI>30	8	Low	3.71844	3.79773	3.62167	3.31782	2.98568	-0.939048	-0.798508	1931.1	83	4.32	>=4hr	0.469	0.418	-0.757	-0.872
Subgroup study	Male	Other	Non-Caucasian	57	5.7	170	67.7	23.4	36	103	84	0.82	119	5.5	0.8	1.5	4.8	3.66667	8	16.5	17.7	1.5	0.1	0.42	0.446	Absent	Absent	Absent	Meds Absent	Meds Absent	AHI 5-15	AHI<30	9	Low	2.19722	2.8622	2.92852	0.916291	0.0953102	-0.867501	-0.807436	2503.6	97.5	6.9	>=4hr	0.462	0.466	-0.772	-0.764
Subgroup study	Male	Caucasian	Caucasian	78	7.8	162	87	33.2	40	115	116	1.01	114	4.1	1.9	1	5.8	4.1	79.6	85.8	74	37.8	13	0.598	0.602	Present	Absent	Present	Meds Present	Meds Present	AHI >30	AHI>30	17	High	4.3895	4.46361	4.31749	3.65842	2.63906	-0.514165	-0.507498	2527.2	93	6.96	>=4hr	0.593	0.617	-0.523	-0.483
Subgroup study	Male			45	4.5	180	125.5	38.7	47	122	123	1.01	134	5.3	3.3	1	5.9	5.3	4.7	18.5	24	1.8	0	0.572	0.518	Absent	Absent	Present	Meds Absent	Meds Present	AHI<5	AHI<30	11	Intermediate	1.74047	2.97041	3.21888	1.02962	0	-0.558616	-0.65778	2191.1	81.5	5.72	>=4hr	0.524	0.548	-0.646	-0.601
Subgroup study	Male	Caucasian	Caucasian	48	4.8	169	93	32.6	46	107	113	1.06	135	6.2	2.2	1	5.1	6.2	37.1	48.6	45.2	12.6	8.1	0.518	0.621	Absent	Absent	Absent	Meds Absent	Meds Absent	AHI >30	AHI>30	12	Intermediate	3.64021	3.90399	3.83298	2.61007	2.20827	-0.65778	-0.476424	1638.6	71	4.89	>=4hr	0.534	0.552	-0.627	-0.594
Subgroup study	Male	Middle Eastern	Non-Caucasian	66	6.6	178	70.3	22.2	34	104	94	0.9	108	4	1.1	1.2	5	3.33333	27.4	34.8	37.7	4.7	0.2	0.717	0.574	Absent	Present	Present	Meds Present	Meds Present	AHI 15-30	AHI<30	12	Intermediate	3.34639	3.57795	3.65584	1.74047	0.182322	-0.332679	-0.555126	2450	91	6.75	>=4hr	0.757	0.632	-0.278	-0.459
Subgroup study	Male	Caucasian	Caucasian	75	7.5	173	75	25.1	39	107	98	0.92	133	4.5	0.6	1.4	5.3	3.21429	26	32.8	35.6	4.9	1.4	0.631	0.522	Absent	Absent	Present	Meds Absent	Meds Absent	AHI 15-30	AHI<30	16	High	3.29584	3.52046	3.60005	1.77495	0.875469	-0.460449	-0.650088	1846.1	76	5.09	>=4hr	0.72	0.564	-0.329	-0.573
Subgroup study	Male			62	6.2	161.9	72.9	27.8	38	101	99	0.98	131	4.6	1.5	1.1	5.6	4.18182	37.9	41.9	41.2	7.4	58.7	0.498	0.426	Present	Present	Present	Meds Present	Meds Present	AHI >30	AHI>30	16	High	3.66099	3.75887	3.74242	2.12823	4.08933	-0.697155	-0.853316
Subgroup study	Female	Middle Eastern	Non-Caucasian	53	5.3	150	89.4	39.7	40	133	110	0.83	118	3.2	0.5	1.1	5.2	2.90909	23.5	30.7	30.7	17.1	5.8	0.546	0.506	Present	Present	Absent	Meds Present	Meds Absent	AHI 15-30	AHI<30	7	Low	3.19867	3.45632	3.45632	2.89591	1.91692	-0.605136	-0.681219	2354.4	80	6.35	>=4hr	0.472	0.413	-0.751	-0.884
Subgroup study	Male	Caucasian	Caucasian	62	6.2	179	84.1	26.2	40.5	101.5	94	0.93	129	4	1	1.1	4.8	3.63636	21.7	30.4	31.7	5.6	3.1	0.583	0.511	Absent	Present	Present	Meds Present	Meds Present	AHI 15-30	AHI<30	14	Intermediate	3.12236	3.44681	3.48738	1.88707	1.41099	-0.539568	-0.671386	2683.9	89	7.39	>=4hr	0.502	0.505	-0.689	-0.683
Subgroup study	Female	Caucasian	Caucasian	60	6	165	74.9	27.5	35.5	107	92	0.86	119	6.5	1.6	1.2	4.3	5.41667	5	7.5	21.3	0.6	0	0.721	0.519	Absent	Absent	Present	Meds Absent	Meds Present	AHI<5	AHI<30	10	Low	1.79176	2.14007	3.10459	0.470004	0	-0.327116	-0.655851	1980.2	81.9	5.79	>=4hr	0.637	0.432	-0.451	-0.839
Subgroup study	Male	Middle Eastern	Non-Caucasian	55	5.5	165	83.3	30.6	40	106	103	0.97	115	6.3	1.6	0.9	5.5	7	4.6	16.9	25.8	1.9	0.3	0.494	0.467	Absent	Absent	Present	Meds Absent	Meds Absent	AHI<5	AHI<30	8	Low	1.72277	2.8848	3.2884	1.06471	0.262364	-0.70522	-0.761426	12.2	0.3	0.03	<4hr	0.561	0.519	-0.578	-0.656
Subgroup study	Male	Middle Eastern	Non-Caucasian	45	4.5	168	86.4	30.6	42	102	106	1.04	113	4.9	2.5	0.9	6	5.44444	7.2	31.5	32.5	1.3	0.1	0.514	0.456	Present	Absent	Absent	Meds Absent	Meds Absent	AHI 5-15	AHI<30	7	Low	2.10413	3.48124	3.51155	0.832909	0.0953102	-0.665532	-0.785262	2418.9	84	6.95	>=4hr	0.433	0.319	-0.837	-1.143
Subgroup study	Female			62	6.2	152	109.1	47.2	39.5	140.5	128	0.91	127	3.7	1.5		5.5		23.6	39.1	38.2	14	1.2	0.546	0.642	Absent	Absent	Absent	Meds Absent	Meds Absent	AHI 15-30	AHI<30			3.20275	3.69138	3.66868	2.70805	0.788457	-0.605136	-0.443167	2139.8	85	6.01	>=4hr	0.463	0.671	-0.77	-0.399
Subgroup study	Male	Caucasian	Caucasian	49	4.9	179	117.5	36.7	45	120	123	1.03	132	5.9	1.8	1	5.5	5.9	30.8	33.9	28.3	14.8	2.6	0.48	0.439	Absent	Absent	Absent	Meds Absent	Meds Absent	AHI >30	AHI>30	11	Intermediate	3.45947	3.55249	3.37759	2.76001	1.28093	-0.733969	-0.823256	1615.6	56	4.37	>=4hr	0.463	0.451	-0.77	-0.796
Subgroup study	Male	North-East Asian	Non-Caucasian	62	6.2	158.6	80.56	32	41.2	101	102.5	1.01	127	4.7	2.1	1.3	5.2	3.61538	9.3	30.4	30.2	2.2	0	0.534	0.537	Present	Present	Present	Meds Present	Meds Present	AHI 5-15	AHI<30	13	Intermediate	2.33214	3.44681	3.44042	1.16315	0	-0.627359	-0.621757	1784.4	72.6	4.84	>=4hr	0.569	0.528	-0.564	-0.639
Subgroup study	Male	Caucasian	Caucasian	49	4.9	178	97.48	30.8	42	107	106	0.99	119	5.9	1.4	1.1	5.5	5.36364	9	9	5.9	4.9	0.3	0.507	0.645	Present	Present	Absent	Meds Present	Meds Absent	AHI 5-15	AHI<30	10	Low	2.30259	2.30259	1.93152	1.77495	0.262364	-0.679244	-0.438505	2201.1	88.5	6.33	>=4hr	0.535	0.586	-0.625	-0.534
Subgroup study	Male	Caucasian	Caucasian	68	6.8	169.5	110	38.3	53	121	120	0.99	134	4.2	1.6	1.2	5.6	3.5	76.7	78.2	63.6	34.7	4	0.701	0.526	Present	Present	Present	Meds Present	Meds Present	AHI >30	AHI>30	16	High	4.35286	4.37198	4.16821	3.57515	1.60944	-0.355247	-0.642454	1137	42	5.36	>=4hr	0.719	0.542	-0.33	-0.612
Subgroup study	Male	Caucasian	Caucasian	53	5.3	186	129.6	37.5	45	125	126	1.01	119	4.7	1.2	1.1	6.2	4.27273	12.7	20.9	28.9	4.8	0.4	0.692	0.635	Present	Present	Absent	Meds Present	Meds Absent	AHI 5-15	AHI<30	10	Low	2.6174	3.08649	3.39786	1.75786	0.336472	-0.368169	-0.45413	2291.1	96.8	6.72	>=4hr	0.716	0.562	-0.334	-0.576
Subgroup study	Male			57	5.7	159	75.3	29.8	41	106	100	0.94	132	4.9	0.99	1.28	4.9	3.82812	33.9	40.3	32.6	26.7	9.9	0.62	0.455	Present	Absent	Absent	Meds Absent	Meds Absent	AHI >30	AHI>30	12	Intermediate	3.55249	3.72086	3.51453	3.32143	2.38876	-0.478036	-0.787458	833.4	34	2.39	<4hr	0.604	0.464	-0.504	-0.768
Subgroup study	Male	Caucasian	Caucasian	49	4.9	175	93.7	30.6	45	101	105	1.04	112	4.1	0.8	0.9	5.7	4.55556	3.1	27.3	30.6	2.8	0	0.606	0.392	Present	Absent	Present	Meds Absent	Meds Absent	AHI<5	AHI<30	7	Low	1.41099	3.34286	3.45316	1.335	0	-0.500875	-0.936493	2561.3	91.4	7.08	>=4hr	0.662	0.489	-0.412	-0.715
Subgroup study	Female	South Asian	Non-Caucasian	51	5.1	159	80.9	32	40	111	102.8	0.93	100	6.1	0.8	1.5	5	4.06667	26.7	30.5	19.5	17.6	5.4	0.46	0.42	Absent	Absent	Absent	Meds Absent	Meds Absent	AHI 15-30	AHI<30	6	Low	3.32143	3.44999	3.02042	2.92316	1.8563	-0.776529	-0.867501	1410.1	59	3.8	<4hr	0.493	0.412	-0.707	-0.887
Subgroup study	Male	Caucasian	Caucasian	66	6.6	177.2	79.48	25.3	39.6	96.5	101.5	1.05	128	5.2	1.4	1.5	5.2	3.46667	14.4	31.9	32.9	4.4	2.1	0.487	0.383	Present	Present	Absent	Meds Present	Meds Absent	AHI 5-15	AHI<30	15	High	2.73437	3.49347	3.52342	1.6864	1.1314	-0.719491	-0.95972	2474.6	94	7.21	>=4hr	0.557	0.446	-0.585	-0.807
Subgroup study	Female	Sub-Saharan African	Non-Caucasian	50	5	165	135.06	49.6	50.4	160	129.5	0.81	137	4.9	0.6	1.7	5.5	2.88235	33.9	46.2	44	7.1	5	0.497	0.544	Present	Present	Absent	Meds Present	Meds Absent	AHI >30	AHI>30	9	Low	3.55249	3.85439	3.80666	2.09186	1.79176	-0.699165	-0.608806	11.3	0	0.06	<4hr	0.454	0.523	-0.79	-0.648
Subgroup study	Female	Caucasian	Caucasian	52	5.2	168.5	92.2	32.5	36	124	108	0.87	149	7.3	3.6	1.4	5.3	5.21429	2.4	29.7	34.2	0.2	0.1	0.788	0.539	Present	Absent	Present	Meds Absent	Meds Absent	AHI<5	AHI<30	13	Intermediate	1.22378	3.42426	3.56105	0.182322	0.0953102	-0.238257	-0.61804	1830	64.3	5.14	>=4hr	0.878	0.534	-0.13	-0.627
Subgroup study	Male	South Asian	Non-Caucasian	76	7.6	182	103.44	31.2	41.4	111.6	112.5	1.01	137	5.9	1.7	1.3	4.2	4.53846	27.4	72.9	76.2	17.7	4.1	0.578	0.663	Absent	Absent	Absent	Meds Absent	Meds Absent	AHI 15-30	AHI<30	17	High	3.34639	4.30271	4.3464	2.92852	1.62924	-0.548181	-0.41098	1703.8	64	4.69	>=4hr	0.624	0.662	-0.472	-0.412
Subgroup study	Male	Caucasian	Caucasian	62	6.2	180	90.8	28	39	101	106	1.05	129	5.5	1.2	1.2	6	4.58333	28.8	34.8	32	15.3	12.2	0.623	0.471	Present	Absent	Absent	Meds Absent	Meds Absent	AHI 15-30	AHI<30	13	Intermediate	3.39451	3.57795	3.49651	2.79117	2.58022	-0.473209	-0.752897	2299.5	97	6.86	>=4hr	0.638	0.5	-0.449	-0.693
Subgroup study	Female	Caucasian	Caucasian	66	6.6	159	98.4	38.9	37	131	118	0.9	133	6.9	1.7	1.4	4.8	4.92857	42.4	46.2	40.2	34.8	22.7	0.955	0.487	Present	Present	Present	Meds Present	Meds Present	AHI >30	AHI>30	16	Intermediate	3.77046	3.85439	3.71844	3.57795	3.16548	-0.0460439	-0.719491	1533.5	54	4.21	>=4hr	0.897	0.4	-0.109	-0.916
Subgroup study	Female	Caucasian	Caucasian	53	5.3	151.5	104	45.3	41	139	133	0.96	129	4.8	1.3	1.2	6.3	4	7.3	14	18.6	2.7	0.7	0.545	0.467	Present	Absent	Present	Meds Absent	Meds Present	AHI 5-15	AHI<30	8	Low	2.11626	2.70805	2.97553	1.30833	0.530628	-0.606969	-0.761426	2316.9	87.2	7.09	>=4hr	0.61	0.481	-0.494	-0.732
Subgroup study	Male	Caucasian	Caucasian	56	5.6	160	74.1	28.9	38	97	90	0.93	115	4.5	0.7	1.4	5.4	3.21429	2.8	15.6	20.6	1.1	0.2	0.858	0.389	Present	Absent	Absent	Meds Absent	Meds Absent	AHI<5	AHI<30	8	Low	1.335	2.8094	3.07269	0.741937	0.182322	-0.153151	-0.944176	1852.3	70.4	5.12	>=4hr	0.8	0.435	-0.223	-0.832
Subgroup study	Male	Caucasian	Caucasian	45	4.5	176	105.5	34.1	44	108	110	1.02	135	6.2	3.4	1.3	5.3	4.76923	9.8	16.2	39.5	8.7	0.2	0.616	0.507	Present	Present	Present	Meds Present	Meds Present	AHI 5-15	AHI<30	12	Intermediate	2.37955	2.84491	3.7013	2.27213	0.182322	-0.484508	-0.679244	540.2	10	1.58	<4hr	0.604	0.539	-0.504	-0.618
Subgroup study	Male	South-East Asian	Non-Caucasian	57	5.7	172	75.4	25.5	38.5	98	86.5	0.88	123	5.5	0.7	1.2	5.2	4.58333	38.7	45.2	41.3	15.8	1	0.418	0.484	Absent	Present	Absent	Meds Present	Meds Absent	AHI >30	AHI>30	14	Intermediate	3.68135	3.83298	3.74479	2.82138	0.693147	-0.872274	-0.72567	1987.4	80	5.68	>=4hr	0.449	0.415	-0.801	-0.879
Subgroup study	Female	Caucasian	Caucasian	60	6	144	53.98	26	33.5	96	50	0.52	123	6.5	1	2.1	4.9	3.09524	34.9	41.3	36.4	25.9	7.1	0.514	0.635	Absent	Absent	Present	Meds Absent	Meds Absent	AHI >30	AHI>30	11	Low	3.58074	3.74479	3.62167	3.29213	2.09186	-0.665532	-0.45413	1800.1	76	5.26	>=4hr	0.545	0.57	-0.607	-0.562
Subgroup study	Female	Caucasian	Caucasian	76	7.6	155	62.9	26.2	34.5	101	94.2	0.93	139	3.5	1.5	1.6	4.4	2.1875	13.5	48.9	48.5	6.9	3.3	0.704	0.464	Present	Present	Absent	Meds Absent	Meds Absent	AHI 5-15	AHI<30	12	Low	2.67415	3.91002	3.90197	2.06686	1.45862	-0.350977	-0.767871	1422.9	53	4.26	>=4hr	0.626	0.412	-0.468	-0.887
Subgroup study	Male	Caucasian	Caucasian	64	6.4	169	113.8	39.8	46	121	119	0.98	127	3	1	1.1	6.3	2.72727	17	31.3	31.5	15.7	3.4	0.621	0.396	Present	Absent	Absent	Meds Present	Meds Present	AHI 15-30	AHI<30	14	Intermediate	2.89037	3.47507	3.48124	2.81541	1.4816	-0.476424	-0.926341	1948.8	71	5.37	>=4hr	0.682	0.544	-0.383	-0.609
Subgroup study	Male	South-East Asian	Non-Caucasian	57	5.7	170	85.32	29.5	39	102	102	1	140	5.5	1.6	1.1	5.7	5	70.4	72.1	63.7	48.7	9.4	0.44	0.551	Absent	Present	Present	Meds Present	Meds Present	AHI >30	AHI>30	17	High	4.2683	4.29183	4.16976	3.906	2.34181	-0.820981	-0.59602	1852.6	76	5.09	>=4hr	0.385	0.49	-0.955	-0.713
Subgroup study	Male	Caucasian	Caucasian	51	5.1	179	128.7	40.2	47	123	125	1.02	107	3.9	0.7	1	5.9	3.9	43.9	51.4	38.3	25.5	32	0.552	0.593	Absent	Present	Absent	Meds Present	Meds Absent	AHI >30	AHI>30	9	Low	3.80444	3.95891	3.67122	3.27714	3.49651	-0.594207	-0.522561	1899.3	86	5.55	>=4hr	0.613	0.575	-0.489	-0.553
Subgroup study	Male	Middle Eastern	Non-Caucasian	73	7.3	176	78.2	25.2	43.5	102	107	1.05	124	4	0.9	0.9	6.5	4.44444	2.7	31.5	32.5	3.6	2.1	0.794	0.767	Present	Present	Present	Meds Present	Meds Absent	AHI<5	AHI<30	17	High	1.30833	3.48124	3.51155	1.52606	1.1314	-0.230672	-0.265268	1429.4	52	3.94	<4hr	0.702	0.654	-0.354	-0.425
Subgroup study	Female	Caucasian	Caucasian	72	7.2	169	74.15	26	38.5	105	94.8	0.9	132	4.3	1	1.7	5.2	2.52941	11.1	14.2	21.1	3	1.1	0.582	0.559	Absent	Present	Present	Meds Present	Meds Present	AHI 5-15	AHI<30	13	Intermediate	2.49321	2.7213	3.09558	1.38629	0.741937	-0.541285	-0.581606	1747.5	65.6	4.92	>=4hr	0.736	0.534	-0.307	-0.627
Subgroup study	Female	Caucasian	Caucasian	77	7.7	160.8	75.04	29	38.5	108	101	0.94	149	5.4	1.2	1.4	5.5	3.85714	12.6	38.5	42.5	12.9	3.4	0.596	0.497	Present	Present	Present	Meds Present	Meds Present	AHI 5-15	AHI<30	19	High	2.61007	3.6763	3.77276	2.63189	1.4816	-0.517515	-0.699165	2386.9	85	6.58	>=4hr	0.605	0.481	-0.503	-0.732
Subgroup study	Female	Caucasian	Caucasian	75	7.5	164	78.62	29.2	37	112	97	0.87	129	5	1.4	1.3	5.5	3.84615	10.8	33.3	36.9	3.7	1.3	0.749	0.666	Present	Present	Present	Meds Present	Meds Present	AHI 5-15	AHI<30	14	Intermediate	2.4681	3.53515	3.63495	1.54756	0.832909	-0.289016	-0.406466	1284.8	41	3.4	<4hr	0.815	0.708	-0.205	-0.345
Subgroup study	Female	Caucasian	Caucasian	63	6.3	162	71.92	27.4	38.5	103	90	0.87	121	4.3	1.1	1.3	5.4	3.30769	11.9	32.4	33.9	0.7	0	0.764	0.529	Present	Present	Present	Meds Present	Meds Present	AHI 5-15	AHI<30	11	Low	2.55723	3.50856	3.55249	0.530628	0	-0.269187	-0.636767	203.2	4	0.59	<4hr	0.677	0.406	-0.39	-0.901
Subgroup study	Female	Caucasian	Caucasian	60	6	154.5	71.8	30.1	37	118	102	0.86	160	5.9	1	1.7	4.7	3.47059	22.6	42.4	43.7	3.9	0.9	0.52	0.464	Absent	Present	Present	Meds Present	Meds Absent	AHI 15-30	AHI<30	17	Intermediate	3.16125	3.77046	3.79997	1.58924	0.641854	-0.653926	-0.767871	2577.7	98	7.67	>=4hr	0.516	0.436	-0.662	-0.83
Subgroup study	Male	Middle Eastern	Non-Caucasian	52	5.2	178	100.4	31.7	42	117	124	1.06	135	4.5	1.1	1.1	4.7	4.09091	8.5	22.1	29.1	2.5	0.5	0.605	0.413	Absent	Absent	Absent	Meds Absent	Meds Absent	AHI 5-15	AHI<30	11	Intermediate	2.25129	3.13983	3.40453	1.25276	0.405465	-0.502527	-0.884308
Subgroup study	Female	South-East Asian	Non-Caucasian	45	4.5	161	70.8	27.3	41	101	98	0.97	131	5.1	3.5	0.9	5.5	5.66667	7.8	36.4	34.4	4.6	0.8	0.568	0.43	Absent	Absent	Absent	Meds Absent	Meds Absent	AHI 5-15	AHI<30	8	Low	2.17475	3.62167	3.56671	1.72277	0.587787	-0.565634	-0.84397	2446.4	85	6.47	>=4hr	0.563	0.336	-0.574	-1.091
Subgroup study	Male	North-East Asian	Non-Caucasian	49	4.9	175.5	74.5	24.2	40.2	97	94.5	0.97	113	4.5	1.6	1.2	5.6	3.75	9.8	24.1	32.9	2.5	0	0.481	0.502	Present	Absent	Absent	Meds Absent	Meds Absent	AHI 5-15	AHI<30	6	Low	2.37955	3.22287	3.52342	1.25276	0	-0.731888	-0.689155
Subgroup study	Male	Caucasian	Caucasian	65	6.5	177	99.8	31.9	42	107	106	0.99	172	5.4	2.2	1.5	5.6	3.6	29.8	53.8	50	0.9	0	0.651	0.612	Present	Present	Absent	Meds Present	Meds Absent	AHI 15-30	AHI<30	18	High	3.42751	4.00369	3.93183	0.641854	0	-0.429246	-0.491023	2655.1	80	7.44	>=4hr	0.647	0.572	-0.435	-0.559
Subgroup study	Male	Caucasian	Caucasian	73	7.3	174	111.32	36.8	43	123	120	0.98	113	3.1	1.2	0.9	6	3.44444	73.6	74.2	55.2	40.2	17.9	0.664	0.903	Present	Absent	Absent	Meds Absent	Meds Absent	AHI >30	AHI>30	13	Intermediate	4.31214	4.32015	4.02892	3.71844	2.93916	-0.409473	-0.102033	2513.6	92	6.79	>=4hr	0.705	0.663	-0.35	-0.411
Subgroup study	Female	Caucasian	Caucasian	61	6.1	155	82.2	34.2	36.8	109.9	101	0.92	116	4	1.1	1.4	5.6	2.85714	12.5	48.8	50.2	7.1	0	0.647	0.533	Absent	Present	Present	Meds Present	Meds Present	AHI 5-15	AHI<30	7	Low	2.60269	3.90801	3.93574	2.09186	0	-0.435409	-0.629234	2082.3	76	5.63	>=4hr	0.575	0.451	-0.553	-0.796
Subgroup study	Female	Caucasian	Caucasian	69	6.9	163	76.58	28.8	38	106	96	0.91	150	4.5	1	1.6	4.7	2.8125	40.5	58.4	57.2	16.9	10.9	0.536	0.589	Absent	Present	Present	Meds Present	Meds Present	AHI >30	AHI>30	16	Intermediate	3.72569	4.08429	4.06389	2.8848	2.47654	-0.623621	-0.529329	2503.2	82	6.9	>=4hr	0.542	0.523	-0.612	-0.648
Subgroup study	Male	Pacific Islander	Non-Caucasian	57	5.7	176	141.2	45.6	55	125	135	1.08	123	4.6	1.1	1.5	6	3.06667	93.7	94.4	88.1	40	60	0.682		Absent	Present	Present	Meds Present	Meds Present	AHI >30	AHI>30	12	Intermediate	4.55071	4.55808	4.48976	3.71357	4.11087	-0.382726		1092.7	49	3.26	<4hr	0.704	0.511	-0.351	-0.671
Subgroup study	Male	Caucasian	Caucasian	68	6.8	174.8	79.3	26	39.8	100	96.4	0.96	131	3.5	1	1.2	5.4	2.91667	33.2	41.3	41.8	12.4	2	0.66	0.449	Present	Absent	Absent	Meds Absent	Meds Present	AHI >30	AHI>30	13	Intermediate	3.53223	3.74479	3.75654	2.59525	1.09861	-0.415515	-0.800732	638.1	19	1.75	<4hr	0.704	0.574	-0.351	-0.555
Subgroup study	Female	Caucasian	Caucasian	50	5	158	81.2	32.5	36	107	94	0.88	129	4.6	0.7	1.2	4.9	3.83333	16.5	55	54.2	17.1	1	0.492	0.453	Absent	Absent	Absent	Meds Absent	Meds Absent	AHI 15-30	AHI<30	8	Low	2.8622	4.02535	4.01096	2.89591	0.693147	-0.709277	-0.791863	2894.8	98	7.95	>=4hr	0.57	0.435	-0.562	-0.832
Subgroup study	Male	Caucasian	Caucasian	60	6	183	131.62	39.3	48.5	129	121	0.94	142	4.5	1.2	1.2	6.6	3.75	5.5	23	36	3.6	0	0.674	0.437	Present	Absent	Absent	Meds Absent	Meds Absent	AHI 5-15	AHI<30	14	Intermediate	1.8718	3.17805	3.61092	1.52606	0	-0.394525	-0.827822					0.594	0.431	-0.521	-0.842
Subgroup study	Female	North-East Asian	Non-Caucasian	52	5.2	152	57.9	25.1	31	94.5	84.5	0.89	102	4.6	2.1	1.2	5	3.83333	43.3	61.5	59.9	28.6	4.5	0.454	0.485	Absent	Absent	Absent	Meds Absent	Meds Absent	AHI >30	AHI>30	5	Low	3.79098	4.13517	4.10923	3.38777	1.70475	-0.789658	-0.723606	1249	43	3.14	<4hr	0.452	0.366	-0.794	-1.005
Subgroup study	Female	Central/South American	Non-Caucasian	72	7.2	149	70.3	31.7	39	107	102	0.95	137	5.5	1.7	1.5	5.3	3.66667	10.7	26.8	32.8	3.5	1.4	0.643	0.521	Present	Present	Absent	Meds Present	Meds Absent	AHI 5-15	AHI<30	16	Intermediate	2.45959	3.32504	3.52046	1.50408	0.875469	-0.441611	-0.652005	198	18.7	1.6	<4hr	0.651	0.52	-0.429	-0.654
Subgroup study	Male	Caucasian	Caucasian	49	4.9	173	133.52	44.6	37	142	137	0.96	129	6.2	2.8	1.1	6.2	5.63636	22.4	40.2	38.9	17.4	4.5	0.523	0.571	Present	Present	Present	Meds Present	Meds Absent	AHI 15-30	AHI<30	13	Intermediate	3.15274	3.71844	3.68638	2.91235	1.70475	-0.648174	-0.560366	2809.9	98	7.34	>=4hr	0.495	0.622	-0.703	-0.475
Subgroup study	Male	Caucasian	Caucasian	75	7.5	183	107.82	32.2	49	113	121.5	1.08		4.2	1.2	1.1	5.5	3.81818	28	42.3	42.9	3.9	5.8	1.011	0.515	Present	Present	Present	Meds Present	Meds Present	AHI 15-30	AHI<30			3.3673	3.76815	3.78191	1.58924	1.91692	0.0109399	-0.663588
Subgroup study	Male			63	6.3	177	104.36	33.3	47	109	115	1.06	146	5.6	1.9	1	6.1	5.6	44.4	47.8	34.1	32.3	2.8	0.685	0.594	Absent	Absent	Absent	Meds Absent	Meds Absent	AHI >30	AHI>30	16	High	3.81551	3.88773	3.5582	3.50556	1.335	-0.378336	-0.520876	1765.3	65	4.86	>=4hr	0.704	0.671	-0.351	-0.399
Subgroup study	Male	Caucasian	Caucasian	54	5.4	176	78.04	25.2	38	93	95	1.02	138	4.9	1.2	1.2	5.1	4.08333	42.9	50.3	49.8	9.9	1.1	0.407	0.517	Present	Absent	Absent	Meds Absent	Meds Absent	AHI >30	AHI>30	10	Low	3.78191	3.93769	3.9279	2.38876	0.741937	-0.898942	-0.659712
Subgroup study	Male	Caucasian	Caucasian	56	5.6	169	100.32	35.1	43.5	123	119	0.97	156	4.8	1.5	1.2	5	4	49.4	53.6	43.5	35.6	14	0.429	0.515	Present	Present	Present	Meds Present	Meds Present	AHI >30	AHI>30	15	High	3.91999	4.00003	3.79549	3.60005	2.70805	-0.846298	-0.663588
Subgroup study	Male	Middle Eastern	Non-Caucasian	50	5	174	118.3	39.1	49	112	124.2	1.11	159	4.6	0.9	1.3	5.5	3.53846	25.5	42.5	40.8	15.6	9.7	0.644	0.564	Present	Present	Absent	Meds Present	Meds Absent	AHI 15-30	AHI<30	12	Intermediate	3.27714	3.77276	3.7329	2.8094	2.37024	-0.440057	-0.572701	543.5	20	1.61	<4hr	0.568	0.558	-0.566	-0.583
Subgroup study	Male	North-East Asian	Non-Caucasian	67	6.7	170	67.54	23.4	37.5	99.5	91.5	0.92	136	4.4	1.7	1.4	5.6	3.14286	46.8	50.6	50	13.7	1.5	0.569	0.498	Absent	Present	Present	Meds Present	Meds Present	AHI >30	AHI>30	15	High	3.86703	3.94352	3.93183	2.68785	0.916291	-0.563875	-0.697155	2344.3	94	6.46	>=4hr	0.68	0.542	-0.386	-0.612
Subgroup study	Female	Caucasian	Caucasian	54	5.4	163	67.32	25.3	35.5	101.5	84.5	0.83	148	5.4	1.5	1.3	5	4.15385	39	45.1	45.1	13.7	0.6	0.512	0.434	Present	Present	Present	Meds Absent	Meds Present	AHI >30	AHI>30	11	Low	3.68888	3.83081	3.83081	2.68785	0.470004	-0.669431	-0.834711
Subgroup study	Male	Caucasian	Caucasian	51	5.1	175	87.58	28.6	41	96	99	1.03	126	4.7	0.8	1.3	5.5	3.61538	13.5	20.2	14.7	3.8	1	0.531	0.442	Present	Absent	Absent	Meds Absent	Meds Absent	AHI 5-15	AHI<30	8	Low	2.67415	3.054	2.75366	1.56862	0.693147	-0.632993	-0.816445	1747.6	63.3	4.48	>=4hr	0.62	0.502	-0.478	-0.689
Subgroup study	Male	Caucasian	Caucasian	61	6.1	177	98.04	31.3	48	105	111	1.06	135	4.9	1.8	1.2	4.9	4.08333	33.8	43.6	39.9	6	1	0.649	0.719	Absent	Absent	Absent	Meds Absent	Meds Absent	AHI >30	AHI>30	13	Intermediate	3.54962	3.79773	3.71113	1.94591	0.693147	-0.432323	-0.329894
Subgroup study	Male	Caucasian	Caucasian	65	6.5	180	105	32.4	42.5	109	121	1.11	137				4.3		12.4	20	18.1	0.8	0.1	0.537	0.719	Present	Present	Absent	Meds Present	Meds Absent	AHI 5-15	AHI<30			2.59525	3.04452	2.94969	0.587787	0.0953102	-0.621757	-0.329894	1598.6	59.3	4.25	>=4hr	0.635	0.604	-0.454	-0.504
Subgroup study	Male	Caucasian	Caucasian	76	7.6	181	74.9	22.9	37	97	96	0.99	125	5.5	0.6	1.3	5.2	4.23077	35.8	36.7	37.3	12.7	0.3	0.839	0.766	Absent	Present	Absent	Meds Present	Meds Absent	AHI >30	AHI>30	18	High	3.6055	3.62966	3.64545	2.6174	0.262364	-0.175545	-0.266573	2600.8	97	7.43	>=4hr	0.872	0.564	-0.137	-0.573
Subgroup study	Male	Middle Eastern	Non-Caucasian	58	5.8	173	120.06	40.1	47	129	132	1.02	148	3.7	2.7		5.5		17.9	69.9	72.3	1.9	13.8	0.532	0.598	Present	Present	Present	Meds Present	Meds Present	AHI 15-30	AHI<30			2.93916	4.26127	4.29456	1.06471	2.69463	-0.631112	-0.514165	1921.6	74	5.38	>=4hr	0.599	0.605	-0.512	-0.503
[truncated: 22 more columns]
