# Supplementary material for: Predictors for carotid and femoral artery intima-media thickness in a non-diabetic sleep clinic cohort
Source: PLoS One. 2021 Jun 4;16(6):e0252569. doi: 10.1371/journal.pone.0252569 (PMC8177540; doi:10.1371/journal.pone.0252569)
Supplement: S1 Dataset — (ZIP) [file pone.0252569.s005.zip › IMT Data - RFM sub-group Data_stacked.xlsx]

## Sheet: IMT sub-group Data_stacked
Case_no	Visit	Ethnicity_coded	Cholesterol_med	Hypertension_med	Gender_recoded	Age	Systolic_BP	Weight	Waist_hip_ratio	Tot_chol_HDL_ratio	AHI	LnAHI_1	AHI_grouped	AHI_severe	Snores_TST	Ln_Snores_TST_1	Snores_per_hr	Ln_Snores_hr_1	Snore_severity	CCA_IMT	Ln_CCA_IMT	CFA_IMT	Ln_CFA_IMT	CPAP_average_hrs	CPAP_grp	Age.Baseline	Sys_BP.Baseline	Weight.Baseline	WH_ratio.Baseline	TotCholtoHDL.Baseline	CPAP_avhours	CPAP_adhere	Delta_Weight	WeightLoss
1	Baseline	Caucasian	no med	no med	Male	43	127	180.36	1.11	3.58333	69.8	4.25986	AHI >30	AHI>30	68.5	4.24133	603.1	6.40374	severe	0.543	-0.610646	0.67	-0.400478	0	<4hr	43	127	180.36	1.11	3.58333			-16.36	Weight loss
1	12 months	Caucasian	no med	no med	Male	44	125	164	1.06	3.1	69.8	4.25986	AHI >30	AHI>30	68.5	4.24133	603.1	6.40374	severe	0.465	-0.765718	0.575	-0.553385			43	127	180.36	1.11	3.58333			-16.36	Weight loss
2	Baseline	Caucasian	med	med	Male	61	154	110.4	0.98	3.75	58.6	4.08766	AHI >30	AHI>30	92.5	4.53796	940.7	6.84769	severe	0.583	-0.539568	0.725	-0.321584	0	<4hr	61	154	110.4	0.98	3.75	4.9228	>=4hr	-13.4	Weight loss
2	12 months	Caucasian	med	med	Male	62	110	97	0.97	2.3	58.6	4.08766	AHI >30	AHI>30	92.5	4.53796	940.7	6.84769	severe	0.6	-0.510826	0.423	-0.860383	4.9228	>=4hr	61	154	110.4	0.98	3.75	4.9228	>=4hr	-13.4	Weight loss
3	Baseline	Other	med	no med	Male	52	148	82.2	0.99	5.88889	14	2.70805	AHI 5-15	AHI<30	49.7	3.92593	423.5	6.05091	non-severe	0.487	-0.719491	0.511	-0.671386	0	<4hr	52	148	82.2	0.99	5.88889	5.48306	>=4hr	-1.2	Weight loss
3	12 months	Other	med	no med	Male	53	117	81	0.99	2.9	14	2.70805	AHI 5-15	AHI<30	49.7	3.92593	423.5	6.05091	non-severe	0.353	-1.04129	0.468	-0.759287	5.48306	>=4hr	52	148	82.2	0.99	5.88889	5.48306	>=4hr	-1.2	Weight loss
4	Baseline	Other	no med	no med	Male	51	131	116	1.1	5.63636	24.8	3.25037	AHI 15-30	AHI<30	88.3	4.492	941.3	6.84832	severe	0.644	-0.440057	0.584	-0.537854	0	<4hr	51	131	116	1.1	5.63636	7.87548	>=4hr	0.7	No weight loss
4	12 months	Other	no med	no med	Male	52	151	116.7	1.06	5.6	24.8	3.25037	AHI 15-30	AHI<30	88.3	4.492	941.3	6.84832	severe	0.671	-0.398986	0.556	-0.586987	7.87548	>=4hr	51	131	116	1.1	5.63636	7.87548	>=4hr	0.7	No weight loss
5	Baseline	Caucasian	med	no med	Female	61	115	87.5	0.96	3	1.2	0.788457	AHI<5	AHI<30	58.4	4.08429	523.3	6.26206	severe	0.459	-0.778705	0.544	-0.608806	0	<4hr	61	115	87.5	0.96	3	5.86832	>=4hr	3.9	No weight loss
5	12 months	Caucasian	med	no med	Female	62	117	91.4	0.96		1.2	0.788457	AHI<5	AHI<30	58.4	4.08429	523.3	6.26206	severe	0.545	-0.606969	0.61	-0.494296	5.86832	>=4hr	61	115	87.5	0.96	3	5.86832	>=4hr	3.9	No weight loss
6	Baseline	Caucasian	no med	no med	Female	46	128	105	0.93	4.55556	103.9	4.65301	AHI >30	AHI>30	12.4	2.59525	148.5	5.0073	non-severe	0.631	-0.460449	0.773	-0.257476	0	<4hr	46	128	105	0.93	4.55556
6	12 months	Caucasian	no med	no med	Female	47					103.9	4.65301	AHI >30	AHI>30	12.4	2.59525	148.5	5.0073	non-severe							46	128	105	0.93	4.55556
7	Baseline	Caucasian	med	no med	Female	61	129	94	0.92	4.18182	24.8	3.25037	AHI 15-30	AHI<30	83.4	4.43557	702.6	6.55621	severe	0.653	-0.426178	0.599	-0.512494	0	<4hr	61	129	94	0.92	4.18182	4.77859	>=4hr	4.5	No weight loss
7	12 months	Caucasian	med	no med	Female	62	113	98.5	0.99	3.3	24.8	3.25037	AHI 15-30	AHI<30	83.4	4.43557	702.6	6.55621	severe	0.494	-0.70522	0.587	-0.53273	4.77859	>=4hr	61	129	94	0.92	4.18182	4.77859	>=4hr	4.5	No weight loss
8	Baseline	Caucasian	no med	no med	Male	59	124	110.5	0.99	6.11111	69	4.2485	AHI >30	AHI>30	50.1	3.93378	321	5.77455	severe	0.716	-0.334075	0.573	-0.55687	0	<4hr	59	124	110.5	0.99	6.11111	6.88632	>=4hr	-1.5	Weight loss
8	12 months	Caucasian	no med	no med	Male	60	109	109	1.03	4.9	69	4.2485	AHI >30	AHI>30	50.1	3.93378	321	5.77455	severe	0.644	-0.440057	0.569	-0.563875	6.88632	>=4hr	59	124	110.5	0.99	6.11111	6.88632	>=4hr	-1.5	Weight loss
9	Baseline	Other	no med	no med	Male	52	116	80.3	0.82	3.8	28.9	3.39786	AHI 15-30	AHI<30	19.5	3.02042	175.1	5.17105	non-severe	0.478	-0.738145	0.529	-0.636767	0	<4hr	52	116	80.3	0.82	3.8	0.451974	<4hr	-4.7	Weight loss
9	12 months	Other	no med	no med	Male	53	100	75.6	0.82	4.1	28.9	3.39786	AHI 15-30	AHI<30	19.5	3.02042	175.1	5.17105	non-severe	0.539	-0.61804	0.468	-0.759287	0.451974	<4hr	52	116	80.3	0.82	3.8	0.451974	<4hr	-4.7	Weight loss
10	Baseline	Other	no med	med	Male	46	130	101	1.06	3.69231	14.7	2.75366	AHI 5-15	AHI<30	86.5	4.47164	689.3	6.53713	severe	0.539	-0.61804	0.415	-0.879477	0	<4hr	46	130	101	1.06	3.69231
10	12 months	Other	no med	med	Male	47					14.7	2.75366	AHI 5-15	AHI<30	86.5	4.47164	689.3	6.53713	severe	0.546	-0.605136	0.415	-0.879477			46	130	101	1.06	3.69231
11	Baseline	Caucasian	no med	no med	Male	53	118	88.5	1.02	5.5	81.3	4.41037	AHI >30	AHI>30	13.5	2.67415	143.6	4.97397	non-severe	0.404	-0.90634	0.486	-0.721547	0	<4hr	53	118	88.5	1.02	5.5	6.00793	>=4hr	5.9	No weight loss
11	12 months	Caucasian	no med	no med	Male	54	122	94.4	1		81.3	4.41037	AHI >30	AHI>30	13.5	2.67415	143.6	4.97397	non-severe	0.398	-0.921303	0.504	-0.685179	6.00793	>=4hr	53	118	88.5	1.02	5.5	6.00793	>=4hr	5.9	No weight loss
12	Baseline	Caucasian	no med	med	Female	57	122	125.5	0.84	4.5	26.2	3.30322	AHI 15-30	AHI<30	89.9	4.50976	843.6	6.73886	severe	0.374	-0.983499	0.479	-0.736055	0	<4hr	57	122	125.5	0.84	4.5	7.0565	>=4hr	1.2	No weight loss
12	12 months	Caucasian	no med	med	Female	58	110	126.7	0.82	5	26.2	3.30322	AHI 15-30	AHI<30	89.9	4.50976	843.6	6.73886	severe	0.433	-0.837018	0.657	-0.420071	7.0565	>=4hr	57	122	125.5	0.84	4.5	7.0565	>=4hr	1.2	No weight loss
13	Baseline	Caucasian	no med	med	Female	58	142	127.6	1.01	3	32.9	3.52342	AHI >30	AHI>30	65	4.18965	505.4	6.22733	severe	0.733	-0.31061	0.657	-0.420071	0	<4hr	58	142	127.6	1.01	3
13	12 months	Caucasian	no med	med	Female	59					32.9	3.52342	AHI >30	AHI>30	65	4.18965	505.4	6.22733	severe							58	142	127.6	1.01	3
14	Baseline	Caucasian	med	med	Male	76	130	88.5	1.07	3.35714	24.7	3.24649	AHI 15-30	AHI<30	91.2	4.52396	850.6	6.74712	severe	0.762	-0.271809	0.742	-0.298406	0	<4hr	76	130	88.5	1.07	3.35714	2.5983	<4hr	-4.8	Weight loss
14	12 months	Caucasian	med	med	Male	77	142	83.7	1.05	2.8	24.7	3.24649	AHI 15-30	AHI<30	91.2	4.52396	850.6	6.74712	severe	0.704	-0.350977	0.571	-0.560366	2.5983	<4hr	76	130	88.5	1.07	3.35714	2.5983	<4hr	-4.8	Weight loss
15	Baseline	Caucasian	no med	no med	Male	53	143	85.6	1.05	6.58333	44.1	3.80888	AHI >30	AHI>30	70.1	4.26409	493.2	6.20294	severe	0.561	-0.578034	0.453	-0.791863	0	<4hr	53	143	85.6	1.05	6.58333
15	12 months	Caucasian	no med	no med	Male	54					44.1	3.80888	AHI >30	AHI>30	70.1	4.26409	493.2	6.20294	severe							53	143	85.6	1.05	6.58333
16	Baseline	Caucasian	med	med	Male	69	152	81.1	0.96	2.78571	41.2	3.74242	AHI >30	AHI>30	58.5	4.08598	378.3	5.93833	severe	0.59	-0.527633	0.632	-0.458866	0	<4hr	69	152	81.1	0.96	2.78571	3.2062	<4hr	5.5	No weight loss
16	12 months	Caucasian	med	med	Male	70	155	86.6	1.01	2.8	41.2	3.74242	AHI >30	AHI>30	58.5	4.08598	378.3	5.93833	severe	0.886	-0.121038	0.497	-0.699165	3.2062	<4hr	69	152	81.1	0.96	2.78571	3.2062	<4hr	5.5	No weight loss
17	Baseline	Other	med	no med	Male	48	120	97.4	0.97	4.22222	46.1	3.85227	AHI >30	AHI>30	55	4.02535	402	5.99894	severe	0.544	-0.608806	0.435	-0.832409	0	<4hr	48	120	97.4	0.97	4.22222	6.5095	>=4hr	7.7	No weight loss
17	12 months	Other	med	no med	Male	49	134	105.1	1.03	4.6	46.1	3.85227	AHI >30	AHI>30	55	4.02535	402	5.99894	severe	0.488	-0.71744	0.437	-0.827822	6.5095	>=4hr	48	120	97.4	0.97	4.22222	6.5095	>=4hr	7.7	No weight loss
18	Baseline	Caucasian	no med	no med	Male	61	151	94	0.97	4.9	64.7	4.1851	AHI >30	AHI>30	81.4	4.41159	679.8	6.52327	severe	0.482	-0.729811	0.566	-0.569161	0	<4hr	61	151	94	0.97	4.9	5.6687	>=4hr	1.5	No weight loss
18	12 months	Caucasian	no med	no med	Male	62	127	95.5	1.04	4.3	64.7	4.1851	AHI >30	AHI>30	81.4	4.41159	679.8	6.52327	severe	0.549	-0.599657	0.567	-0.567396	5.6687	>=4hr	61	151	94	0.97	4.9	5.6687	>=4hr	1.5	No weight loss
19	Baseline	Caucasian	med	no med	Male	46	120	186.3	0.91	6.77778	95.5	4.56954	AHI >30	AHI>30	89.5	4.50535	723.5	6.58548	severe	0.534	-0.627359			0	<4hr	46	120	186.3	0.91	6.77778	2.7665	<4hr	4.8	No weight loss
19	12 months	Caucasian	med	no med	Male	47	117	191.1	0.88		95.5	4.56954	AHI >30	AHI>30	89.5	4.50535	723.5	6.58548	severe	0.587	-0.53273			2.7665	<4hr	46	120	186.3	0.91	6.77778	2.7665	<4hr	4.8	No weight loss
20	Baseline	Caucasian	med	no med	Male	52	123	102	0.99	4.26667	12.9	2.63189	AHI 5-15	AHI<30	96.4	4.57883	679.7	6.52312	severe	0.522	-0.650088	0.616	-0.484508	0	<4hr	52	123	102	0.99	4.26667	4.5964	>=4hr	5.8	No weight loss
20	12 months	Caucasian	med	no med	Male	53	129	107.8	1.03	6.1	12.9	2.63189	AHI 5-15	AHI<30	96.4	4.57883	679.7	6.52312	severe	0.567	-0.567396	0.593	-0.522561	4.5964	>=4hr	52	123	102	0.99	4.26667	4.5964	>=4hr	5.8	No weight loss
21	Baseline	Caucasian	no med	med	Female	51	123	103.4	0.85	3.92308	11.3	2.5096	AHI 5-15	AHI<30	93.8	4.55177	854.3	6.75145	severe	0.418	-0.872274	0.455	-0.787458	0	<4hr	51	123	103.4	0.85	3.92308	7.78922	>=4hr	5.8	No weight loss
21	12 months	Caucasian	no med	med	Female	52	121	109.2	0.86	3.5	11.3	2.5096	AHI 5-15	AHI<30	93.8	4.55177	854.3	6.75145	severe	0.44	-0.820981	0.533	-0.629234	7.78922	>=4hr	51	123	103.4	0.85	3.92308	7.78922	>=4hr	5.8	No weight loss
22	Baseline	Caucasian	med	med	Female	76	152	103	0.87	4.07692	97.1	4.58599	AHI >30	AHI>30	23.8	3.21084	265.6	5.58575	non-severe	0.613	-0.48939	0.573	-0.55687	0	<4hr	76	152	103	0.87	4.07692	4.15762	>=4hr	-3.5	Weight loss
22	12 months	Caucasian	med	med	Female	77	164	99.5	0.81	3.7	97.1	4.58599	AHI >30	AHI>30	23.8	3.21084	265.6	5.58575	non-severe	0.749	-0.289016	0.441	-0.81871	4.15762	>=4hr	76	152	103	0.87	4.07692	4.15762	>=4hr	-3.5	Weight loss
23	Baseline	Caucasian	med	no med	Female	68	134	90.7	0.82	3.3	96.3	4.5778	AHI >30	AHI>30	24.2	3.22684	205.1	5.32836	non-severe	0.689	-0.372514	0.435	-0.832409	0	<4hr	68	134	90.7	0.82	3.3
23	12 months	Caucasian	med	no med	Female	69					96.3	4.5778	AHI >30	AHI>30	24.2	3.22684	205.1	5.32836	non-severe							68	134	90.7	0.82	3.3
24	Baseline	Other	no med	no med	Male	52	134	77	0.99	4.36364	42.9	3.78191	AHI >30	AHI>30	66.7	4.21509	470.1	6.15507	severe	0.732	-0.311975	0.554	-0.590591	0	<4hr	52	134	77	0.99	4.36364	0.688843	<4hr	-14.3	Weight loss
24	12 months	Other	no med	no med	Male	53	133	62.7	0.91	3.7	42.9	3.78191	AHI >30	AHI>30	66.7	4.21509	470.1	6.15507	severe	0.731	-0.313342	0.488	-0.71744	0.688843	<4hr	52	134	77	0.99	4.36364	0.688843	<4hr	-14.3	Weight loss
25	Baseline	Caucasian	no med	no med	Female	53	150	75	0.95	4.26667	22.7	3.16548	AHI 15-30	AHI<30	87.5	4.483	626.4	6.44158	severe	0.487	-0.719491	0.508	-0.677274	0	<4hr	53	150	75	0.95	4.26667	3.97631	<4hr	6	No weight loss
25	12 months	Caucasian	no med	no med	Female	54	138	81	0.94		22.7	3.16548	AHI 15-30	AHI<30	87.5	4.483	626.4	6.44158	severe	0.51	-0.673345	0.468	-0.759287	3.97631	<4hr	53	150	75	0.95	4.26667	3.97631	<4hr	6	No weight loss
26	Baseline	Caucasian	med	med	Male	69	124	106.2	1.03	4.6	47.4	3.8795	AHI >30	AHI>30	28.2	3.37417	193.4	5.26992	non-severe	0.604	-0.504181	0.517	-0.659712	0	<4hr	69	124	106.2	1.03	4.6	7.34368	>=4hr	6.3	No weight loss
26	12 months	Caucasian	med	med	Male	70	132	112.5	1	3.9	47.4	3.8795	AHI >30	AHI>30	28.2	3.37417	193.4	5.26992	non-severe	0.629	-0.463624	0.481	-0.731888	7.34368	>=4hr	69	124	106.2	1.03	4.6	7.34368	>=4hr	6.3	No weight loss
27	Baseline	Caucasian	no med	no med	Male	65	130	110	0.99	4.81818	32.4	3.50856	AHI >30	AHI>30	72.7	4.3	500.4	6.2174	severe	0.688	-0.373966	0.676	-0.391562	0	<4hr	65	130	110	0.99	4.81818	7.93476	>=4hr	-3.9	Weight loss
27	12 months	Caucasian	no med	no med	Male	66	126	106.1	0.97	4.7	32.4	3.50856	AHI >30	AHI>30	72.7	4.3	500.4	6.2174	severe	0.654	-0.424648	0.509	-0.675307	7.93476	>=4hr	65	130	110	0.99	4.81818	7.93476	>=4hr	-3.9	Weight loss
28	Baseline	Other	no med	med	Female	58	150	65	0.88	4.33333	46.4	3.85862	AHI >30	AHI>30	91.1	4.52287	573.9	6.3542	severe	0.634	-0.455706	0.417	-0.874669	0	<4hr	58	150	65	0.88	4.33333
28	12 months	Other	no med	med	Female	59					46.4	3.85862	AHI >30	AHI>30	91.1	4.52287	573.9	6.3542	severe							58	150	65	0.88	4.33333
29	Baseline	Caucasian	med	no med	Male	75	138	96	1.03	3.09091	26.6	3.31782	AHI 15-30	AHI<30	22.3	3.14845	154	5.04343	non-severe	0.87	-0.139262	0.711	-0.341083	0	<4hr	75	138	96	1.03	3.09091	6.80055	>=4hr	-0.2	Weight loss
29	12 months	Caucasian	med	no med	Male	76	129	95.8	0.96	2.6	26.6	3.31782	AHI 15-30	AHI<30	22.3	3.14845	154	5.04343	non-severe	0.887	-0.11991	0.664	-0.409473	6.80055	>=4hr	75	138	96	1.03	3.09091	6.80055	>=4hr	-0.2	Weight loss
30	Baseline	Caucasian	no med	med	Male	49	116	112.7	1	5.25	58.3	4.08261	AHI >30	AHI>30	4.9	1.77495	60.8	4.1239	non-severe	0.562	-0.576253	0.466	-0.76357	0	<4hr	49	116	112.7	1	5.25	2.84362	<4hr	-3.8	Weight loss
30	12 months	Caucasian	no med	med	Male	50	130	108.9	0.96	4.4	58.3	4.08261	AHI >30	AHI>30	4.9	1.77495	60.8	4.1239	non-severe	0.481	-0.731888	0.513	-0.667479	2.84362	<4hr	49	116	112.7	1	5.25	2.84362	<4hr	-3.8	Weight loss
31	Baseline	Caucasian	no med	med	Female	47	129	100.8	0.95	3.53846	22.7	3.16548	AHI 15-30	AHI<30	79.9	4.39321	780.7	6.66147	severe	0.49	-0.71335	0.517	-0.659712	0	<4hr	47	129	100.8	0.95	3.53846	7.07346	>=4hr	-0.7	Weight loss
31	12 months	Caucasian	no med	med	Female	48	145	100.1	0.94	3.2	22.7	3.16548	AHI 15-30	AHI<30	79.9	4.39321	780.7	6.66147	severe	0.514	-0.665532	0.535	-0.625489	7.07346	>=4hr	47	129	100.8	0.95	3.53846	7.07346	>=4hr	-0.7	Weight loss
32	Baseline	Other	no med	med	Female	57	116	73.6	0.9	4	40.2	3.71844	AHI >30	AHI>30	73.8	4.31482	661.2	6.49557	severe	0.391	-0.939048	0.45	-0.798508	0	<4hr	57	116	73.6	0.9	4	4.32013	>=4hr	2.3	No weight loss
32	12 months	Other	no med	med	Female	58	117	75.9	0.9		40.2	3.71844	AHI >30	AHI>30	73.8	4.31482	661.2	6.49557	severe	0.469	-0.757153	0.418	-0.872274	4.32013	>=4hr	57	116	73.6	0.9	4	4.32013	>=4hr	2.3	No weight loss
33	Baseline	Caucasian	med	med	Male	78	114	87	1.01	4.1	79.6	4.3895	AHI >30	AHI>30	52	3.97029	462	6.13773	severe	0.598	-0.514165	0.602	-0.507498	0	<4hr	78	114	87	1.01	4.1	6.96189	>=4hr	1.8	No weight loss
33	12 months	Caucasian	med	med	Male	79	126	88.8	1.04	4.2	79.6	4.3895	AHI >30	AHI>30	52	3.97029	462	6.13773	severe	0.593	-0.522561	0.617	-0.482886	6.96189	>=4hr	78	114	87	1.01	4.1	6.96189	>=4hr	1.8	No weight loss
34	Baseline	Caucasian	no med	no med	Male	48	135	93	1.06	6.2	37.1	3.64021	AHI >30	AHI>30	83.1	4.43201	598.1	6.39543	severe	0.518	-0.65778	0.621	-0.476424	0	<4hr	48	135	93	1.06	6.2	4.89139	>=4hr	-2	Weight loss
34	12 months	Caucasian	no med	no med	Male	49	128	91	1.04	4.8	37.1	3.64021	AHI >30	AHI>30	83.1	4.43201	598.1	6.39543	severe	0.534	-0.627359	0.552	-0.594207	4.89139	>=4hr	48	135	93	1.06	6.2	4.89139	>=4hr	-2	Weight loss
35	Baseline	Other	med	med	Male	66	108	70.3	0.9	3.33333	27.4	3.34639	AHI 15-30	AHI<30	57.4	4.06732	404.5	6.00512	severe	0.717	-0.332679	0.574	-0.555126	0	<4hr	66	108	70.3	0.9	3.33333	6.74917	>=4hr	0.6	No weight loss
35	12 months	Other	med	med	Male	67	119	70.9	0.91	2.9	27.4	3.34639	AHI 15-30	AHI<30	57.4	4.06732	404.5	6.00512	severe	0.757	-0.278392	0.632	-0.458866	6.74917	>=4hr	66	108	70.3	0.9	3.33333	6.74917	>=4hr	0.6	No weight loss
36	Baseline	Caucasian	no med	no med	Male	75	133	75	0.92	3.21429	26	3.29584	AHI 15-30	AHI<30	56.7	4.05526	425.1	6.05467	severe	0.631	-0.460449	0.522	-0.650088	0	<4hr	75	133	75	0.92	3.21429	5.08567	>=4hr	0	No weight loss
36	12 months	Caucasian	no med	no med	Male	76	120	75	0.93	2.6	26	3.29584	AHI 15-30	AHI<30	56.7	4.05526	425.1	6.05467	severe	0.72	-0.328504	0.564	-0.572701	5.08567	>=4hr	75	133	75	0.92	3.21429	5.08567	>=4hr	0	No weight loss
37	Baseline		med	med	Male	62	131	72.9	0.98	4.18182	37.9	3.66099	AHI >30	AHI>30	92	4.5326	713.1	6.57102	severe	0.498	-0.697155	0.426	-0.853316	0	<4hr	62	131	72.9	0.98	4.18182
37	12 months		med	med	Male	63					37.9	3.66099	AHI >30	AHI>30	92	4.5326	713.1	6.57102	severe							62	131	72.9	0.98	4.18182
38	Baseline	Other	no med	med	Female	53	118	89.4	0.83	2.90909	23.5	3.19867	AHI 15-30	AHI<30	87.9	4.48751	723.5	6.58548	severe	0.546	-0.605136	0.506	-0.681219	0	<4hr	53	118	89.4	0.83	2.90909	6.34605	>=4hr	-3.2	Weight loss
38	12 months	Other	no med	med	Female	54	146	86.2	0.81	3.3	23.5	3.19867	AHI 15-30	AHI<30	87.9	4.48751	723.5	6.58548	severe	0.472	-0.750776	0.413	-0.884308	6.34605	>=4hr	53	118	89.4	0.83	2.90909	6.34605	>=4hr	-3.2	Weight loss
39	Baseline	Caucasian	med	med	Male	62	129	84.1	0.93	3.63636	21.7	3.12236	AHI 15-30	AHI<30	21.7	3.12236	170	5.14166	non-severe	0.583	-0.539568	0.511	-0.671386	0	<4hr	62	129	84.1	0.93	3.63636	7.39376	>=4hr	8.3	No weight loss
39	12 months	Caucasian	med	med	Male	63	123	92.4	1	3.3	21.7	3.12236	AHI 15-30	AHI<30	21.7	3.12236	170	5.14166	non-severe	0.502	-0.689155	0.505	-0.683197	7.39376	>=4hr	62	129	84.1	0.93	3.63636	7.39376	>=4hr	8.3	No weight loss
40	Baseline	Other	no med	no med	Male	45	113	86.4	1.04	5.44444	7.2	2.10413	AHI 5-15	AHI<30	95.9	4.57368	831.8	6.72479	severe	0.514	-0.665532	0.456	-0.785262	0	<4hr	45	113	86.4	1.04	5.44444	6.95096	>=4hr	-3.2	Weight loss
40	12 months	Other	no med	no med	Male	46	126	83.2	0.99	4.9	7.2	2.10413	AHI 5-15	AHI<30	95.9	4.57368	831.8	6.72479	severe	0.433	-0.837018	0.319	-1.14256	6.95096	>=4hr	45	113	86.4	1.04	5.44444	6.95096	>=4hr	-3.2	Weight loss
41	Baseline		no med	no med	Female	62	127	109.1	0.91		23.6	3.20275	AHI 15-30	AHI<30	88.9	4.4987	777.3	6.65711	severe	0.546	-0.605136	0.642	-0.443167	0	<4hr	62	127	109.1	0.91		6.01077	>=4hr	4.3	No weight loss
41	12 months		no med	no med	Female	63	130	113.4	0.86	3.3	23.6	3.20275	AHI 15-30	AHI<30	88.9	4.4987	777.3	6.65711	severe	0.463	-0.770028	0.671	-0.398986	6.01077	>=4hr	62	127	109.1	0.91		6.01077	>=4hr	4.3	No weight loss
42	Baseline	Caucasian	no med	no med	Male	49	132	117.5	1.03	5.9	30.8	3.45947	AHI >30	AHI>30	20.6	3.07269	130.5	4.87901	non-severe	0.48	-0.733969	0.439	-0.823256	0	<4hr	49	132	117.5	1.03	5.9	4.36635	>=4hr	-4.7	Weight loss
42	12 months	Caucasian	no med	no med	Male	50	151	112.8	0.99		30.8	3.45947	AHI >30	AHI>30	20.6	3.07269	130.5	4.87901	non-severe	0.463	-0.770028	0.451	-0.796288	4.36635	>=4hr	49	132	117.5	1.03	5.9	4.36635	>=4hr	-4.7	Weight loss
43	Baseline	Caucasian	med	med	Male	68	134	110	0.99	3.5	76.7	4.35286	AHI >30	AHI>30	49.9	3.92986	384.3	5.95402	non-severe	0.701	-0.355247	0.526	-0.642454	0	<4hr	68	134	110	0.99	3.5	5.36321	>=4hr	3.2	No weight loss
43	12 months	Caucasian	med	med	Male	69	135	113.2	1.01	3.7	76.7	4.35286	AHI >30	AHI>30	49.9	3.92986	384.3	5.95402	non-severe	0.719	-0.329894	0.542	-0.612489	5.36321	>=4hr	68	134	110	0.99	3.5	5.36321	>=4hr	3.2	No weight loss
44	Baseline		no med	no med	Male	57	132	75.3	0.94	3.82812	33.9	3.55249	AHI >30	AHI>30	54.5	4.01638	409.6	6.01762	severe	0.62	-0.478036	0.455	-0.787458	0	<4hr	57	132	75.3	0.94	3.82812	2.39478	<4hr	0.3	No weight loss
44	12 months		no med	no med	Male	58	132	75.6	0.99	3.9	33.9	3.55249	AHI >30	AHI>30	54.5	4.01638	409.6	6.01762	severe	0.604	-0.504181	0.464	-0.767871	2.39478	<4hr	57	132	75.3	0.94	3.82812	2.39478	<4hr	0.3	No weight loss
45	Baseline	Other	no med	no med	Female	51	100	80.9	0.93	4.06667	26.7	3.32143	AHI 15-30	AHI<30	91.2	4.52396	821.6	6.71247	severe	0.46	-0.776529	0.42	-0.867501	0	<4hr	51	100	80.9	0.93	4.06667	3.80067	<4hr	-2.3	Weight loss
45	12 months	Other	no med	no med	Female	52	110	78.6	0.89	4	26.7	3.32143	AHI 15-30	AHI<30	91.2	4.52396	821.6	6.71247	severe	0.493	-0.707246	0.412	-0.886732	3.80067	<4hr	51	100	80.9	0.93	4.06667	3.80067	<4hr	-2.3	Weight loss
46	Baseline	Caucasian	no med	med	Male	66	128	79.48	1.05	3.46667	14.4	2.73437	AHI 5-15	AHI<30	24.5	3.23868	198.8	5.29732	non-severe	0.487	-0.719491	0.383	-0.95972	0	<4hr	66	128	79.48	1.05	3.46667	7.21448	>=4hr	-1.68	Weight loss
46	12 months	Caucasian	no med	med	Male	67	124	77.8	0.98	3.8	14.4	2.73437	AHI 5-15	AHI<30	24.5	3.23868	198.8	5.29732	non-severe	0.557	-0.58519	0.446	-0.807436	7.21448	>=4hr	66	128	79.48	1.05	3.46667	7.21448	>=4hr	-1.68	Weight loss
47	Baseline	Other	no med	med	Female	50	137	135.06	0.81	2.88235	33.9	3.55249	AHI >30	AHI>30	95.8	4.57265	847	6.74288	severe	0.497	-0.699165	0.544	-0.608806	0	<4hr	50	137	135.06	0.81	2.88235	0.0606631	<4hr	5.44	No weight loss
47	12 months	Other	no med	med	Female	51	125	140.5	0.79		33.9	3.55249	AHI >30	AHI>30	95.8	4.57265	847	6.74288	severe	0.454	-0.789658	0.523	-0.648174	0.0606631	<4hr	50	137	135.06	0.81	2.88235	0.0606631	<4hr	5.44	No weight loss
48	Baseline	Other	no med	no med	Male	76	137	103.44	1.01	4.53846	27.4	3.34639	AHI 15-30	AHI<30	86.9	4.4762	725.4	6.5881	severe	0.578	-0.548181	0.663	-0.41098	0	<4hr	76	137	103.44	1.01	4.53846	4.69376	>=4hr	-0.54	Weight loss
48	12 months	Other	no med	no med	Male	77	140	102.9	1.04	4.1	27.4	3.34639	AHI 15-30	AHI<30	86.9	4.4762	725.4	6.5881	severe	0.624	-0.471605	0.662	-0.41249	4.69376	>=4hr	76	137	103.44	1.01	4.53846	4.69376	>=4hr	-0.54	Weight loss
49	Baseline	Caucasian	no med	no med	Male	62	129	90.8	1.05	4.58333	28.8	3.39451	AHI 15-30	AHI<30	92.1	4.53367	816.8	6.70662	severe	0.623	-0.473209	0.471	-0.752897	0	<4hr	62	129	90.8	1.05	4.58333	6.86408	>=4hr	0.5	No weight loss
49	12 months	Caucasian	no med	no med	Male	63	127	91.3	1.05	4.5	28.8	3.39451	AHI 15-30	AHI<30	92.1	4.53367	816.8	6.70662	severe	0.638	-0.449417	0.5	-0.693147	6.86408	>=4hr	62	129	90.8	1.05	4.58333	6.86408	>=4hr	0.5	No weight loss
50	Baseline	Caucasian	med	med	Female	66	133	98.4	0.9	4.92857	42.4	3.77046	AHI >30	AHI>30	78.7	4.37827	650.3	6.47897	severe	0.955	-0.0460439	0.487	-0.719491	0	<4hr	66	133	98.4	0.9	4.92857	4.21291	>=4hr	-6.2	Weight loss
50	12 months	Caucasian	med	med	Female	67	141	92.2	0.96	4.1	42.4	3.77046	AHI >30	AHI>30	78.7	4.37827	650.3	6.47897	severe	0.897	-0.108699	0.4	-0.916291	4.21291	>=4hr	66	133	98.4	0.9	4.92857	4.21291	>=4hr	-6.2	Weight loss
51	Baseline	Other	no med	med	Male	57	123	75.4	0.88	4.58333	38.7	3.68135	AHI >30	AHI>30	56	4.04305	352.8	5.86873	severe	0.418	-0.872274	0.484	-0.72567	0	<4hr	57	123	75.4	0.88	4.58333	5.67824	>=4hr	7.7	No weight loss
51	12 months	Other	no med	med	Male	58	112	83.1	0.97		38.7	3.68135	AHI >30	AHI>30	56	4.04305	352.8	5.86873	severe	0.449	-0.800732	0.415	-0.879477	5.67824	>=4hr	57	123	75.4	0.88	4.58333	5.67824	>=4hr	7.7	No weight loss
52	Baseline	Caucasian	no med	no med	Female	60	123	53.98	0.52	3.09524	34.9	3.58074	AHI >30	AHI>30	24.4	3.23475	193.9	5.27249	non-severe	0.514	-0.665532	0.635	-0.45413	0	<4hr	60	123	53.98	0.52	3.09524	5.26355	>=4hr	0.02	No weight loss
52	12 months	Caucasian	no med	no med	Female	61	107	54	0.91	3.3	34.9	3.58074	AHI >30	AHI>30	24.4	3.23475	193.9	5.27249	non-severe	0.545	-0.606969	0.57	-0.562119	5.26355	>=4hr	60	123	53.98	0.52	3.09524	5.26355	>=4hr	0.02	No weight loss
53	Baseline	Caucasian	no med	no med	Female	76	139	62.9	0.93	2.1875	13.5	2.67415	AHI 5-15	AHI<30	16.6	2.8679	160.3	5.08327	non-severe	0.704	-0.350977	0.464	-0.767871	0	<4hr	76	139	62.9	0.93	2.1875	4.26008	>=4hr	-0.2	Weight loss
53	12 months	Caucasian	no med	no med	Female	77	126	62.7	0.9	2.4	13.5	2.67415	AHI 5-15	AHI<30	16.6	2.8679	160.3	5.08327	non-severe	0.626	-0.468405	0.412	-0.886732	4.26008	>=4hr	76	139	62.9	0.93	2.1875	4.26008	>=4hr	-0.2	Weight loss
54	Baseline	Caucasian	med	med	Male	64	127	113.8	0.98	2.72727	17	2.89037	AHI 15-30	AHI<30	58.3	4.08261	467.8	6.15018	severe	0.621	-0.476424	0.396	-0.926341	0	<4hr	64	127	113.8	0.98	2.72727	5.36864	>=4hr	6.2	No weight loss
54	12 months	Caucasian	med	med	Male	65	112	120	0.97	3.7	17	2.89037	AHI 15-30	AHI<30	58.3	4.08261	467.8	6.15018	severe	0.682	-0.382726	0.544	-0.608806	5.36864	>=4hr	64	127	113.8	0.98	2.72727	5.36864	>=4hr	6.2	No weight loss
55	Baseline	Other	med	med	Male	57	140	85.32	1	5	70.4	4.2683	AHI >30	AHI>30	40.7	3.7305	324.3	5.78475	non-severe	0.44	-0.820981	0.551	-0.59602	0	<4hr	57	140	85.32	1	5	5.08942	>=4hr	1.58	No weight loss
55	12 months	Other	med	med	Male	58	140	86.9	0.95	4.3	70.4	4.2683	AHI >30	AHI>30	40.7	3.7305	324.3	5.78475	non-severe	0.385	-0.954512	0.49	-0.71335	5.08942	>=4hr	57	140	85.32	1	5	5.08942	>=4hr	1.58	No weight loss
56	Baseline	Caucasian	no med	med	Male	51	107	128.7	1.02	3.9	43.9	3.80444	AHI >30	AHI>30	98.2	4.59714	1028.6	6.93693	severe	0.552	-0.594207	0.593	-0.522561	0	<4hr	51	107	128.7	1.02	3.9	5.55346	>=4hr	5.9	No weight loss
56	12 months	Caucasian	no med	med	Male	52	121	134.6	1.01	4.2	43.9	3.80444	AHI >30	AHI>30	98.2	4.59714	1028.6	6.93693	severe	0.613	-0.48939	0.575	-0.553385	5.55346	>=4hr	51	107	128.7	1.02	3.9	5.55346	>=4hr	5.9	No weight loss
57	Baseline	Other	no med	med	Male	73	124	78.2	1.05	4.44444	2.7	1.30833	AHI<5	AHI<30	54.7	4.01998	436.5	6.08108	severe	0.794	-0.230672	0.767	-0.265268	0	<4hr	73	124	78.2	1.05	4.44444	3.93774	<4hr	4.2	No weight loss
57	12 months	Other	no med	med	Male	74	110	82.4	1.05	3.3	2.7	1.30833	AHI<5	AHI<30	54.7	4.01998	436.5	6.08108	severe	0.702	-0.353822	0.654	-0.424648	3.93774	<4hr	73	124	78.2	1.05	4.44444	3.93774	<4hr	4.2	No weight loss
58	Baseline	Caucasian	med	med	Female	77	149	75.04	0.94	3.85714	12.6	2.61007	AHI 5-15	AHI<30	30.7	3.45632	270.1	5.60249	non-severe	0.596	-0.517515	0.497	-0.699165	0	<4hr	77	149	75.04	0.94	3.85714	6.57539	>=4hr	2.86	No weight loss
58	12 months	Caucasian	med	med	Female	78	147	77.9	0.98	4.5	12.6	2.61007	AHI 5-15	AHI<30	30.7	3.45632	270.1	5.60249	non-severe	0.605	-0.502527	0.481	-0.731888	6.57539	>=4hr	77	149	75.04	0.94	3.85714	6.57539	>=4hr	2.86	No weight loss
59	Baseline	Caucasian	med	med	Female	75	129	78.62	0.87	3.84615	10.8	2.4681	AHI 5-15	AHI<30	62.6	4.15261	508.5	6.23343	severe	0.749	-0.289016	0.666	-0.406466	0	<4hr	75	129	78.62	0.87	3.84615	3.3989	<4hr	1.38	No weight loss
59	12 months	Caucasian	med	med	Female	76	111	80	0.94	6.9	10.8	2.4681	AHI 5-15	AHI<30	62.6	4.15261	508.5	6.23343	severe	0.815	-0.204567	0.708	-0.345311	3.3989	<4hr	75	129	78.62	0.87	3.84615	3.3989	<4hr	1.38	No weight loss
60	Baseline	Caucasian	med	med	Female	63	121	71.92	0.87	3.30769	11.9	2.55723	AHI 5-15	AHI<30	35.5	3.59731	252.9	5.53694	non-severe	0.764	-0.269187	0.529	-0.636767	0	<4hr	63	121	71.92	0.87	3.30769	0.59425	<4hr
60	12 months	Caucasian	med	med	Female	64					11.9	2.55723	AHI 5-15	AHI<30	35.5	3.59731	252.9	5.53694	non-severe	0.677	-0.390084	0.406	-0.901402	0.59425	<4hr	63	121	71.92	0.87	3.30769	0.59425	<4hr
61	Baseline	Caucasian	no med	med	Female	60	160	71.8	0.86	3.47059	22.6	3.16125	AHI 15-30	AHI<30	69	4.2485	482.3	6.18064	severe	0.52	-0.653926	0.464	-0.767871	0	<4hr	60	160	71.8	0.86	3.47059	7.67163	>=4hr	0.1	No weight loss
61	12 months	Caucasian	no med	med	Female	61	121	71.9	0.99	3.3	22.6	3.16125	AHI 15-30	AHI<30	69	4.2485	482.3	6.18064	severe	0.516	-0.661649	0.436	-0.830113	7.67163	>=4hr	60	160	71.8	0.86	3.47059	7.67163	>=4hr	0.1	No weight loss
62	Baseline	Other	no med	no med	Female	45	131	70.8	0.97	5.66667	7.8	2.17475	AHI 5-15	AHI<30	93.1	4.54436	722.2	6.58369	severe	0.568	-0.565634	0.43	-0.84397	0	<4hr	45	131	70.8	0.97	5.66667	6.472	>=4hr	-6.8	Weight loss
62	12 months	Other	no med	no med	Female	46	109	64	0.96		7.8	2.17475	AHI 5-15	AHI<30	93.1	4.54436	722.2	6.58369	severe	0.563	-0.574476	0.336	-1.09064	6.472	>=4hr	45	131	70.8	0.97	5.66667	6.472	>=4hr	-6.8	Weight loss
63	Baseline	Caucasian	no med	med	Male	65	172	99.8	0.99	3.6	29.8	3.42751	AHI 15-30	AHI<30	39.5	3.7013	283.5	5.65073	non-severe	0.651	-0.429246	0.612	-0.491023	0	<4hr	65	172	99.8	0.99	3.6	7.43735	>=4hr	0.7	No weight loss
63	12 months	Caucasian	no med	med	Male	66	184	100.5	1.02	3.3	29.8	3.42751	AHI 15-30	AHI<30	39.5	3.7013	283.5	5.65073	non-severe	0.647	-0.435409	0.572	-0.558616	7.43735	>=4hr	65	172	99.8	0.99	3.6	7.43735	>=4hr	0.7	No weight loss
64	Baseline	Caucasian	no med	no med	Male	73	113	111.32	0.98	3.44444	73.6	4.31214	AHI >30	AHI>30						0.664	-0.409473	0.903	-0.102033	0	<4hr	73	113	111.32	0.98	3.44444	6.79351	>=4hr	2.28	No weight loss
64	12 months	Caucasian	no med	no med	Male	74	127	113.6	0.95	2.9	73.6	4.31214	AHI >30	AHI>30						0.705	-0.349557	0.663	-0.41098	6.79351	>=4hr	73	113	111.32	0.98	3.44444	6.79351	>=4hr	2.28	No weight loss
65	Baseline	Caucasian	med	med	Female	61	116	82.2	0.92	2.85714	12.5	2.60269	AHI 5-15	AHI<30	46	3.85015	437.6	6.08359	non-severe	0.647	-0.435409	0.533	-0.629234	0	<4hr	61	116	82.2	0.92	2.85714	5.62779	>=4hr	0.8	No weight loss
65	12 months	Caucasian	med	med	Female	62	130	83	0.94	3.3	12.5	2.60269	AHI 5-15	AHI<30	46	3.85015	437.6	6.08359	non-severe	0.575	-0.553385	0.451	-0.796288	5.62779	>=4hr	61	116	82.2	0.92	2.85714	5.62779	>=4hr	0.8	No weight loss
66	Baseline	Caucasian	med	med	Female	69	150	76.58	0.91	2.8125	40.5	3.72569	AHI >30	AHI>30	85.3	4.45783	756.4	6.62989	severe	0.536	-0.623621	0.589	-0.529329	0	<4hr	69	150	76.58	0.91	2.8125	6.89596	>=4hr	5.32	No weight loss
66	12 months	Caucasian	med	med	Female	70	156	81.9	1.01	2.7	40.5	3.72569	AHI >30	AHI>30	85.3	4.45783	756.4	6.62989	severe	0.542	-0.612489	0.523	-0.648174	6.89596	>=4hr	69	150	76.58	0.91	2.8125	6.89596	>=4hr	5.32	No weight loss
67	Baseline	Other	med	med	Male	57	123	141.2	1.08	3.06667	93.7	4.55071	AHI >30	AHI>30	2.7	1.30833	44.5	3.81771	non-severe	0.682	-0.382726			0	<4hr	57	123	141.2	1.08	3.06667	3.26189	<4hr	-12.1	Weight loss
67	12 months	Other	med	med	Male	58	169	129.1	1.06	4.9	93.7	4.55071	AHI >30	AHI>30	2.7	1.30833	44.5	3.81771	non-severe	0.704	-0.350977	0.511	-0.671386	3.26189	<4hr	57	123	141.2	1.08	3.06667	3.26189	<4hr	-12.1	Weight loss
68	Baseline	Caucasian	med	no med	Male	68	131	79.3	0.96	2.91667	33.2	3.53223	AHI >30	AHI>30	24.7	3.24649	184.9	5.22521	non-severe	0.66	-0.415515	0.449	-0.800732	0	<4hr	68	131	79.3	0.96	2.91667	1.75298	<4hr	5.7	No weight loss
68	12 months	Caucasian	med	no med	Male	69	138	85	1.03		33.2	3.53223	AHI >30	AHI>30	24.7	3.24649	184.9	5.22521	non-severe	0.704	-0.350977	0.574	-0.555126	1.75298	<4hr	68	131	79.3	0.96	2.91667	1.75298	<4hr	5.7	No weight loss
69	Baseline	Caucasian	no med	no med	Female	50	129	81.2	0.88	3.83333	16.5	2.8622	AHI 15-30	AHI<30	70.4	4.2683	565.4	6.3393	severe	0.492	-0.709277	0.453	-0.791863	0	<4hr	50	129	81.2	0.88	3.83333	7.95284	>=4hr	1.8	No weight loss
69	12 months	Caucasian	no med	no med	Female	51	108	83	0.98	3.8	16.5	2.8622	AHI 15-30	AHI<30	70.4	4.2683	565.4	6.3393	severe	0.57	-0.562119	0.435	-0.832409	7.95284	>=4hr	50	129	81.2	0.88	3.83333	7.95284	>=4hr	1.8	No weight loss
70	Baseline	Other	no med	no med	Female	52	102	57.9	0.89	3.83333	43.3	3.79098	AHI >30	AHI>30	45.7	3.84374	329.1	5.7994	non-severe	0.454	-0.789658	0.485	-0.723606	0	<4hr	52	102	57.9	0.89	3.83333	3.13819	<4hr	2.1	No weight loss
70	12 months	Other	no med	no med	Female	53	95	60	0.95	3.5	43.3	3.79098	AHI >30	AHI>30	45.7	3.84374	329.1	5.7994	non-severe	0.452	-0.794073	0.366	-1.00512	3.13819	<4hr	52	102	57.9	0.89	3.83333	3.13819	<4hr	2.1	No weight loss
71	Baseline	Caucasian	no med	med	Male	49	129	133.52	0.96	5.63636	22.4	3.15274	AHI 15-30	AHI<30	94.4	4.55808	768.1	6.64522	severe	0.523	-0.648174	0.571	-0.560366	0	<4hr	49	129	133.52	0.96	5.63636	7.33651	>=4hr	-0.82	Weight loss
71	12 months	Caucasian	no med	med	Male	50	127	132.7	1.01	5.9	22.4	3.15274	AHI 15-30	AHI<30	94.4	4.55808	768.1	6.64522	severe	0.495	-0.703198	0.622	-0.474815	7.33651	>=4hr	49	129	133.52	0.96	5.63636	7.33651	>=4hr	-0.82	Weight loss
72	Baseline	Caucasian	med	med	Male	75		107.82	1.08	3.81818	28	3.3673	AHI 15-30	AHI<30	71.2	4.27944	501	6.2186	severe	1.011	0.0109399	0.515	-0.663588	0	<4hr	75		107.82	1.08	3.81818
72	12 months	Caucasian	med	med	Male	76					28	3.3673	AHI 15-30	AHI<30	71.2	4.27944	501	6.2186	severe							75		107.82	1.08	3.81818
73	Baseline		no med	no med	Male	63	146	104.36	1.06	5.6	44.4	3.81551	AHI >30	AHI>30	63.2	4.162	390.4	5.96973	severe	0.685	-0.378336	0.594	-0.520876	0	<4hr	63	146	104.36	1.06	5.6	4.86309	>=4hr	4.64	No weight loss
73	12 months		no med	no med	Male	64	150	109	0.95	7.1	44.4	3.81551	AHI >30	AHI>30	63.2	4.162	390.4	5.96973	severe	0.704	-0.350977	0.671	-0.398986	4.86309	>=4hr	63	146	104.36	1.06	5.6	4.86309	>=4hr	4.64	No weight loss
74	Baseline	Caucasian	no med	no med	Male	54	138	78.04	1.02	4.08333	42.9	3.78191	AHI >30	AHI>30	44.1	3.80888	291	5.67675	non-severe	0.407	-0.898942	0.517	-0.659712	0	<4hr	54	138	78.04	1.02	4.08333
74	12 months	Caucasian	no med	no med	Male	55					42.9	3.78191	AHI >30	AHI>30	44.1	3.80888	291	5.67675	non-severe							54	138	78.04	1.02	4.08333
75	Baseline	Caucasian	med	med	Male	56	156	100.32	0.97	4	49.4	3.91999	AHI >30	AHI>30	68.3	4.23844	502.6	6.22178	severe	0.429	-0.846298	0.515	-0.663588	0	<4hr	56	156	100.32	0.97	4			-1.62	Weight loss
75	12 months	Caucasian	med	med	Male	57	145	98.7	1.02		49.4	3.91999	AHI >30	AHI>30	68.3	4.23844	502.6	6.22178	severe							56	156	100.32	0.97	4			-1.62	Weight loss
76	Baseline	Other	no med	med	Male	50	159	118.3	1.11	3.53846	25.5	3.27714	AHI 15-30	AHI<30	99.6	4.61115	1051.5	6.95892	severe	0.644	-0.440057	0.564	-0.572701	0	<4hr	50	159	118.3	1.11	3.53846	1.61266	<4hr	1.8	No weight loss
76	12 months	Other	no med	med	Male	51	139	120.1	1.03		25.5	3.27714	AHI 15-30	AHI<30	99.6	4.61115	1051.5	6.95892	severe	0.568	-0.565634	0.558	-0.583396	1.61266	<4hr	50	159	118.3	1.11	3.53846	1.61266	<4hr	1.8	No weight loss
77	Baseline	Other	med	med	Male	67	136	67.54	0.92	3.14286	46.8	3.86703	AHI >30	AHI>30	55.6	4.03601	363.3	5.89798	severe	0.569	-0.563875	0.498	-0.697155	0	<4hr	67	136	67.54	0.92	3.14286	6.45813	>=4hr	1.36	No weight loss
77	12 months	Other	med	med	Male	68	140	68.9	0.93	3.1	46.8	3.86703	AHI >30	AHI>30	55.6	4.03601	363.3	5.89798	severe	0.68	-0.385662	0.542	-0.612489	6.45813	>=4hr	67	136	67.54	0.92	3.14286	6.45813	>=4hr	1.36	No weight loss
78	Baseline	Caucasian	med	no med	Female	54	148	67.32	0.83	4.15385	39	3.68888	AHI >30	AHI>30	33.8	3.54962	267.5	5.59285	non-severe	0.512	-0.669431	0.434	-0.834711	0	<4hr	54	148	67.32	0.83	4.15385
78	12 months	Caucasian	med	no med	Female	55					39	3.68888	AHI >30	AHI>30	33.8	3.54962	267.5	5.59285	non-severe							54	148	67.32	0.83	4.15385
79	Baseline	Caucasian	no med	no med	Male	61	135	98.04	1.06	4.08333	33.8	3.54962	AHI >30	AHI>30	54.9	4.02356	414.5	6.02948	severe	0.649	-0.432323	0.719	-0.329894	0	<4hr	61	135	98.04	1.06	4.08333
79	12 months	Caucasian	no med	no med	Male	62					33.8	3.54962	AHI >30	AHI>30	54.9	4.02356	414.5	6.02948	severe							61	135	98.04	1.06	4.08333
80	Baseline	Caucasian	no med	med	Male	76	125	74.9	0.99	4.23077	35.8	3.6055	AHI >30	AHI>30	5.5	1.8718	79.9	4.39321	non-severe	0.839	-0.175545	0.766	-0.266573	0	<4hr	76	125	74.9	0.99	4.23077	7.43095	>=4hr	0	No weight loss
80	12 months	Caucasian	no med	med	Male	77	130	74.9	0.93	4	35.8	3.6055	AHI >30	AHI>30	5.5	1.8718	79.9	4.39321	non-severe	0.872	-0.136966	0.564	-0.572701	7.43095	>=4hr	76	125	74.9	0.99	4.23077	7.43095	>=4hr	0	No weight loss
81	Baseline	Other	med	med	Male	58	148	120.06	1.02		17.9	2.93916	AHI 15-30	AHI<30	94.2	4.55598	710.4	6.56723	severe	0.532	-0.631112	0.598	-0.514165	0	<4hr	58	148	120.06	1.02		5.38273	>=4hr	-12.06	Weight loss
81	12 months	Other	med	med	Male	59	115	108	0.96	3.9	17.9	2.93916	AHI 15-30	AHI<30	94.2	4.55598	710.4	6.56723	severe	0.599	-0.512494	0.605	-0.502527	5.38273	>=4hr	58	148	120.06	1.02		5.38273	>=4hr	-12.06	Weight loss
82	Baseline	Other	med	med	Male	67	140	96.1	0.97	2.75	15.8	2.82138	AHI 15-30	AHI<30	88.7	4.49647	706.8	6.56216	severe	0.672	-0.397497	0.45	-0.798508	0	<4hr	67	140	96.1	0.97	2.75	6.21874	>=4hr	-0.7	Weight loss
82	12 months	Other	med	med	Male	68	144	95.4	1	2.9	15.8	2.82138	AHI 15-30	AHI<30	88.7	4.49647	706.8	6.56216	severe	0.698	-0.359536	0.47	-0.755023	6.21874	>=4hr	67	140	96.1	0.97	2.75	6.21874	>=4hr	-0.7	Weight loss
83	Baseline	Caucasian	no med	no med	Male	60	127	87.8	1.01	5.88889	9.8	2.37955	AHI 5-15	AHI<30	43.8	3.80221	333.5	5.81264	non-severe	0.502	-0.689155	0.631	-0.460449	0	<4hr	60	127	87.8	1.01	5.88889	5.56312	>=4hr	3.5	No weight loss
83	12 months	Caucasian	no med	no med	Male	61	122	91.3	1.04	5.9	9.8	2.37955	AHI 5-15	AHI<30	43.8	3.80221	333.5	5.81264	non-severe	0.552	-0.594207	0.607	-0.499226	5.56312	>=4hr	60	127	87.8	1.01	5.88889	5.56312	>=4hr	3.5	No weight loss
84	Baseline	Caucasian	med	med	Male	57	140	97	1.06	4	3.5	1.50408	AHI<5	AHI<30	21	3.09104	177.5	5.18459	non-severe	0.579	-0.546453	0.564	-0.572701	0	<4hr	57	140	97	1.06	4	3.47716	<4hr	-0.1	Weight loss
84	12 months	Caucasian	med	med	Male	58	121	96.9	1	3.1	3.5	1.50408	AHI<5	AHI<30	21	3.09104	177.5	5.18459	non-severe	0.485	-0.723606	0.694	-0.365283	3.47716	<4hr	57	140	97	1.06	4	3.47716	<4hr	-0.1	Weight loss
85	Baseline	Caucasian	no med	med	Female	62	134	66.06	0.84	2.80952	0.3	0.262364	AHI<5	AHI<30	43.5	3.79549	345.9	5.84904	non-severe	0.717	-0.332679	0.49	-0.71335	0	<4hr	62	134	66.06	0.84	2.80952	6.31611	>=4hr	5.04	No weight loss
85	12 months	Caucasian	no med	med	Female	63	130	71.1	0.83	2.7	0.3	0.262364	AHI<5	AHI<30	43.5	3.79549	345.9	5.84904	non-severe	0.63	-0.462035	0.446	-0.807436	6.31611	>=4hr	62	134	66.06	0.84	2.80952	6.31611	>=4hr	5.04	No weight loss
86	Baseline	Caucasian	med	med	Male	63	156	81.9	1.07	3.30769	7.2	2.10413	AHI 5-15	AHI<30	28.6	3.38777	238.2	5.4773	non-severe	0.58	-0.544727	0.473	-0.74866	0	<4hr	63	156	81.9	1.07	3.30769	5.6759	>=4hr	1	No weight loss
86	12 months	Caucasian	med	med	Male	64	139	82.9	1.04	3.2	7.2	2.10413	AHI 5-15	AHI<30	28.6	3.38777	238.2	5.4773	non-severe	0.587	-0.53273	0.488	-0.71744	5.6759	>=4hr	63	156	81.9	1.07	3.30769	5.6759	>=4hr	1	No weight loss
87	Baseline	Caucasian	med	no med	Female	69	133	66	0.83	2.6	5.3	1.84055	AHI 5-15	AHI<30	60.9	4.12552	472.5	6.16015	severe	0.591	-0.525939	0.545	-0.606969	0	<4hr	69	133	66	0.83	2.6	7.49461	>=4hr	0	No weight loss
87	12 months	Caucasian	med	no med	Female	70	169	66	0.83	2.4	5.3	1.84055	AHI 5-15	AHI<30	60.9	4.12552	472.5	6.16015	severe	0.615	-0.486133	0.656	-0.421594	7.49461	>=4hr	69	133	66	0.83	2.6	7.49461	>=4hr	0	No weight loss
88	Baseline	Other	no med	no med	Female	46	120	82.9	0.84	5.16667	4.4	1.6864	AHI<5	AHI<30	59	4.09434	481	6.17794	severe	0.585	-0.536143	0.534	-0.627359	0	<4hr	46	120	82.9	0.84	5.16667	7.20204	>=4hr
88	12 months	Other	no med	no med	Female	47				4.7	4.4	1.6864	AHI<5	AHI<30	59	4.09434	481	6.17794	severe	0.526	-0.642454			7.20204	>=4hr	46	120	82.9	0.84	5.16667	7.20204	>=4hr
89	Baseline	Caucasian	med	med	Male	60	140	108.3	1	3	4	1.60944	AHI<5	AHI<30	64.3	4.17899	437	6.08222	severe	0.429	-0.846298	0.605	-0.502527	0	<4hr	60	140	108.3	1	3	3.0019	<4hr	0	No weight loss
89	12 months	Caucasian	med	med	Male	61	134	108.3	1.01	3.3	4	1.60944	AHI<5	AHI<30	64.3	4.17899	437	6.08222	severe	0.638	-0.449417	0.6	-0.510826	3.0019	<4hr	60	140	108.3	1	3	3.0019	<4hr	0	No weight loss
90	Baseline	Other	no med	no med	Male	56	111	76.9	0.97	4.66667	3.8	1.56862	AHI<5	AHI<30	63.1	4.16044	485.3	6.18683	severe	0.508	-0.677274	0.462	-0.77219	0	<4hr	56	111	76.9	0.97	4.66667	4.74982	>=4hr	3.5	No weight loss
90	12 months	Other	no med	no med	Male	57	112	80.4	0.96	4.1	3.8	1.56862	AHI<5	AHI<30	63.1	4.16044	485.3	6.18683	severe	0.601	-0.50916	0.505	-0.683197	4.74982	>=4hr	56	111	76.9	0.97	4.66667	4.74982	>=4hr	3.5	No weight loss
91	Baseline	Caucasian	no med	med	Male	48	132	102.6	1.03	5.18182	1.7	0.993252	AHI<5	AHI<30	77	4.35671	569	6.34564	severe	0.464	-0.767871	0.442	-0.816445	0	<4hr	48	132	102.6	1.03	5.18182	6.65355	>=4hr	2.9	No weight loss
91	12 months	Caucasian	no med	med	Male	49	155	105.5	0.98	6.1	1.7	0.993252	AHI<5	AHI<30	77	4.35671	569	6.34564	severe	0.568	-0.565634	0.506	-0.681219	6.65355	>=4hr	48	132	102.6	1.03	5.18182	6.65355	>=4hr	2.9	No weight loss
92	Baseline	Caucasian	no med	no med	Male	48	115	92.9	0.99	7.7	5.4	1.8563	AHI 5-15	AHI<30	73.7	4.31348	692.3	6.54146	severe	0.525	-0.644357	0.482	-0.729811	0	<4hr	48	115	92.9	0.99	7.7	3.90147	<4hr	-0.8	Weight loss
92	12 months	Caucasian	no med	no med	Male	49	110	92.1	1.01	4.4	5.4	1.8563	AHI 5-15	AHI<30	73.7	4.31348	692.3	6.54146	severe	0.402	-0.911303	0.485	-0.723606	3.90147	<4hr	48	115	92.9	0.99	7.7	3.90147	<4hr	-0.8	Weight loss
93	Baseline	Other	no med	no med	Male	52	115	77.3	0.91	4.18182	0.1	0.0953102	AHI<5	AHI<30	37.4	3.64806	316	5.7589	non-severe	0.447	-0.805197	0.448	-0.802962	0	<4hr	52	115	77.3	0.91	4.18182	0.311816	<4hr	0.7	No weight loss
93	12 months	Other	no med	no med	Male	53	112	78	0.98		0.1	0.0953102	AHI<5	AHI<30	37.4	3.64806	316	5.7589	non-severe	0.44	-0.820981	0.452	-0.794073	0.311816	<4hr	52	115	77.3	0.91	4.18182	0.311816	<4hr	0.7	No weight loss
94	Baseline	Caucasian	med	no med	Female	69	121	81	0.9	4.27273	14.5	2.74084	AHI 5-15	AHI<30	53.9	4.00551	475.1	6.16563	severe	0.624	-0.471605	0.546	-0.605136	0	<4hr	69	121	81	0.9	4.27273	5.58412	>=4hr	0.9	No weight loss
94	12 months	Caucasian	med	no med	Female	70	118	81.9	0.89	3.6	14.5	2.74084	AHI 5-15	AHI<30	53.9	4.00551	475.1	6.16563	severe	0.612	-0.491023	0.562	-0.576253	5.58412	>=4hr	69	121	81	0.9	4.27273	5.58412	>=4hr	0.9	No weight loss
95	Baseline	Caucasian	med	med	Male	65	120	98.5	1.08		10.3	2.4248	AHI 5-15	AHI<30	73.1	4.30542	671.9	6.5116	severe	0.593	-0.522561	0.979	-0.0212236	0	<4hr	65	120	98.5	1.08				-3.5	Weight loss
95	12 months	Caucasian	med	med	Male	66	138	95	1.14		10.3	2.4248	AHI 5-15	AHI<30	73.1	4.30542	671.9	6.5116	severe	0.628	-0.465215	0.587	-0.53273			65	120	98.5	1.08				-3.5	Weight loss
96	Baseline	Caucasian	med	no med	Female	59	116	60	0.78	2.8	1.7	0.993252	AHI<5	AHI<30	35.3	3.59182	315.5	5.75732	non-severe	0.457	-0.783072	0.407	-0.898942	0	<4hr	59	116	60	0.78	2.8	4.59848	>=4hr	3	No weight loss
96	12 months	Caucasian	med	no med	Female	60	115	63	0.8	3.1	1.7	0.993252	AHI<5	AHI<30	35.3	3.59182	315.5	5.75732	non-severe	0.541	-0.614336	0.413	-0.884308	4.59848	>=4hr	59	116	60	0.78	2.8	4.59848	>=4hr	3	No weight loss
97	Baseline	Caucasian	no med	med	Female	61	99	99	1.02	2.88235	5	1.79176	AHI<5	AHI<30	72.2	4.2932	638.3	6.46037	severe	0.464	-0.767871	0.433	-0.837018	0	<4hr	61	99	99	1.02	2.88235	6.58923	>=4hr	1.7	No weight loss
97	12 months	Caucasian	no med	med	Female	62	141	100.7	0.89	2.8	5	1.79176	AHI<5	AHI<30	72.2	4.2932	638.3	6.46037	severe	0.527	-0.640555	0.561	-0.578034	6.58923	>=4hr	61	99	99	1.02	2.88235	6.58923	>=4hr	1.7	No weight loss
98	Baseline	Other	no med	no med	Female	57	111	61.3	0.9	3.28571	4	1.60944	AHI<5	AHI<30	46.7	3.86493	428.4	6.06239	non-severe	0.545	-0.606969	0.448	-0.802962	0	<4hr	57	111	61.3	0.9	3.28571	1.48843	<4hr	1.1	No weight loss
98	12 months	Other	no med	no med	Female	58	119	62.4	0.88		4	1.60944	AHI<5	AHI<30	46.7	3.86493	428.4	6.06239	non-severe	0.474	-0.746548	0.464	-0.767871	1.48843	<4hr	57	111	61.3	0.9	3.28571	1.48843	<4hr	1.1	No weight loss
99	Baseline	Caucasian	no med	med	Female	76	163	80.2	0.83	3.63636	7.7	2.16332	AHI 5-15	AHI<30	17.4	2.91235	171	5.14749	non-severe	0.709	-0.3439	0.629	-0.463624	0	<4hr	76	163	80.2	0.83	3.63636			-4	Weight loss
99	12 months	Caucasian	no med	med	Female	77	130	76.2	0.85	3	7.7	2.16332	AHI 5-15	AHI<30	17.4	2.91235	171	5.14749	non-severe	0.719	-0.329894	0.602	-0.507498			76	163	80.2	0.83	3.63636			-4	Weight loss
100	Baseline	Caucasian	no med	med	Male	44	133	119	1.02	3.78571	2.9	1.36098	AHI<5	AHI<30	72.5	4.29729	596.6	6.39292	severe	0.593	-0.522561	0.495	-0.703198	0	<4hr	44	133	119	1.02	3.78571	5.04345	>=4hr	8.6	No weight loss
100	12 months	Caucasian	no med	med	Male	45	155	127.6	1.03		2.9	1.36098	AHI<5	AHI<30	72.5	4.29729	596.6	6.39292	severe	0.786	-0.240798	0.657	-0.420071	5.04345	>=4hr	44	133	119	1.02	3.78571	5.04345	>=4hr	8.6	No weight loss
101	Baseline	Caucasian	no med	no med	Male	67	129	105	1.02	4.46154	12.3	2.58776	AHI 5-15	AHI<30	68.6	4.24276	507.2	6.23088	severe	0.593	-0.522561	0.495	-0.703198	0	<4hr	67	129	105	1.02	4.46154	1.33333	<4hr	3.8	No weight loss
101	12 months	Caucasian	no med	no med	Male	68	130	108.8	1.07	3.9	12.3	2.58776	AHI 5-15	AHI<30	68.6	4.24276	507.2	6.23088	severe	0.606	-0.500875	0.629	-0.463624	1.33333	<4hr	67	129	105	1.02	4.46154	1.33333	<4hr	3.8	No weight loss
102	Baseline	Caucasian	no med	med	Male	66	134	86.7	0.82	2.92308	23.1	3.18221	AHI 15-30	AHI<30	22	3.13549	215.1	5.37574	non-severe	0.898	-0.107585	0.69	-0.371064	0	<4hr	66	134	86.7	0.82	2.92308	4.86362	>=4hr	-2.4	Weight loss
102	12 months	Caucasian	no med	med	Male	67	124	84.3	0.92	2.7	23.1	3.18221	AHI 15-30	AHI<30	22	3.13549	215.1	5.37574	non-severe	0.671	-0.398986	0.523	-0.648174	4.86362	>=4hr	66	134	86.7	0.82	2.92308	4.86362	>=4hr	-2.4	Weight loss
103	Baseline	Caucasian	no med	no med	Male	52	117	80.5	0.84	4.18182	0	0	AHI<5	AHI<30	30.7	3.45632	208.6	5.3452	non-severe	0.557	-0.58519	0.392	-0.936493	0	<4hr	52	117	80.5	0.84	4.18182	1.46593	<4hr	4.8	No weight loss
103	12 months	Caucasian	no med	no med	Male	53	127	85.3	0.88		0	0	AHI<5	AHI<30	30.7	3.45632	208.6	5.3452	non-severe	0.606	-0.500875	0.503	-0.687165	1.46593	<4hr	52	117	80.5	0.84	4.18182	1.46593	<4hr	4.8	No weight loss
104	Baseline	Caucasian	no med	no med	Female	56	121	84.2	0.87	5.21429	4.5	1.70475	AHI<5	AHI<30	68.3	4.23844	530.2	6.27514	severe	0.59	-0.527633	0.447	-0.805197	0	<4hr	56	121	84.2	0.87	5.21429	0.568646	<4hr	-7.7	Weight loss
104	12 months	Caucasian	no med	no med	Female	57	120	76.5	1.18	3.6	4.5	1.70475	AHI<5	AHI<30	68.3	4.23844	530.2	6.27514	severe	0.588	-0.531028	0.48	-0.733969	0.568646	<4hr	56	121	84.2	0.87	5.21429	0.568646	<4hr	-7.7	Weight loss
105	Baseline	Other	med	no med	Female	55	125	71.3	0.75	3.75	13.2	2.65324	AHI 5-15	AHI<30	66.5	4.21213	547	6.30628	severe	0.665	-0.407968	0.529	-0.636767	0	<4hr	55	125	71.3	0.75	3.75	7.38612	>=4hr	4.1	No weight loss
105	12 months	Other	med	no med	Female	56	128	75.4	0.8		13.2	2.65324	AHI 5-15	AHI<30	66.5	4.21213	547	6.30628	severe	0.559	-0.581606	0.508	-0.677274	7.38612	>=4hr	55	125	71.3	0.75	3.75	7.38612	>=4hr	4.1	No weight loss
106	Baseline	Other	no med	no med	Male	57	119	67.7	0.82	3.66667	8	2.19722	AHI 5-15	AHI<30	57.3	4.0656	433.4	6.07397	severe	0.42	-0.867501	0.446	-0.807436	0	<4hr	57	119	67.7	0.82	3.66667	6.89692	>=4hr	0.7	No weight loss
106	12 months	Other	no med	no med	Male	58	121	68.4	0.81	3.2	8	2.19722	AHI 5-15	AHI<30	57.3	4.0656	433.4	6.07397	severe	0.462	-0.77219	0.466	-0.76357	6.89692	>=4hr	57	119	67.7	0.82	3.66667	6.89692	>=4hr	0.7	No weight loss
107	Baseline		med	no med	Male	45	134	125.5	1.01	5.3	4.7	1.74047	AHI<5	AHI<30	79	4.38203	628.7	6.44524	severe	0.572	-0.558616	0.518	-0.65778	0	<4hr	45	134	125.5	1.01	5.3	5.72097	>=4hr	-9.3	Weight loss
107	12 months		med	no med	Male	46	143	116.2	0.99	3.5	4.7	1.74047	AHI<5	AHI<30	79	4.38203	628.7	6.44524	severe	0.524	-0.646264	0.548	-0.60148	5.72097	>=4hr	45	134	125.5	1.01	5.3	5.72097	>=4hr	-9.3	Weight loss
108	Baseline	Caucasian	med	no med	Female	60	119	74.9	0.86	5.41667	5	1.79176	AHI<5	AHI<30	97.8	4.5931	806.4	6.69382	severe	0.721	-0.327116	0.519	-0.655851	0	<4hr	60	119	74.9	0.86	5.41667	5.79001	>=4hr	3.6	No weight loss
108	12 months	Caucasian	med	no med	Female	61	106	78.5	0.88	4.1	5	1.79176	AHI<5	AHI<30	97.8	4.5931	806.4	6.69382	severe	0.637	-0.450986	0.432	-0.83933	5.79001	>=4hr	60	119	74.9	0.86	5.41667	5.79001	>=4hr	3.6	No weight loss
109	Baseline	Other	no med	no med	Male	55	115	83.3	0.97	7	4.6	1.72277	AHI<5	AHI<30	63.3	4.16356	545.2	6.30299	severe	0.494	-0.70522	0.467	-0.761426	0	<4hr	55	115	83.3	0.97	7	0.0337017	<4hr	0.2	No weight loss
109	12 months	Other	no med	no med	Male	56	111	83.5	0.94	4.9	4.6	1.72277	AHI<5	AHI<30	63.3	4.16356	545.2	6.30299	severe	0.561	-0.578034	0.519	-0.655851	0.0337017	<4hr	55	115	83.3	0.97	7	0.0337017	<4hr	0.2	No weight loss
110	Baseline	Other	med	med	Male	62	127	80.56	1.01	3.61538	9.3	2.33214	AHI 5-15	AHI<30	91	4.52179	691.8	6.54074	severe	0.534	-0.627359	0.537	-0.621757	0	<4hr	62	127	80.56	1.01	3.61538	4.83564	>=4hr	0.64	No weight loss
110	12 months	Other	med	med	Male	63	117	81.2	1		9.3	2.33214	AHI 5-15	AHI<30	91	4.52179	691.8	6.54074	severe	0.569	-0.563875	0.528	-0.638659	4.83564	>=4hr	62	127	80.56	1.01	3.61538	4.83564	>=4hr	0.64	No weight loss
111	Baseline	Caucasian	no med	med	Male	49	119	97.48	0.99	5.36364	9	2.30259	AHI 5-15	AHI<30	80.9	4.4055	387.3	5.96178	severe	0.507	-0.679244	0.645	-0.438505	0	<4hr	49	119	97.48	0.99	5.36364	6.32505	>=4hr	6.42	No weight loss
111	12 months	Caucasian	no med	med	Male	50	113	103.9	1.01	5.6	9	2.30259	AHI 5-15	AHI<30	80.9	4.4055	387.3	5.96178	severe	0.535	-0.625489	0.586	-0.534435	6.32505	>=4hr	49	119	97.48	0.99	5.36364	6.32505	>=4hr	6.42	No weight loss
112	Baseline	Caucasian	no med	med	Male	53	119	129.6	1.01	4.27273	12.7	2.6174	AHI 5-15	AHI<30	72.8	4.30136	424.7	6.05373	severe	0.692	-0.368169	0.635	-0.45413	0	<4hr	53	119	129.6	1.01	4.27273	6.71862	>=4hr	6.7	No weight loss
112	12 months	Caucasian	no med	med	Male	54	142	136.3	1.08		12.7	2.6174	AHI 5-15	AHI<30	72.8	4.30136	424.7	6.05373	severe	0.716	-0.334075	0.562	-0.576253	6.71862	>=4hr	53	119	129.6	1.01	4.27273	6.71862	>=4hr	6.7	No weight loss
113	Baseline	Caucasian	no med	no med	Male	49	112	93.7	1.04	4.55556	3.1	1.41099	AHI<5	AHI<30	92.4	4.53689	612.3	6.41885	severe	0.606	-0.500875	0.392	-0.936493	0	<4hr	49	112	93.7	1.04	4.55556	7.07541	>=4hr	4.1	No weight loss
113	12 months	Caucasian	no med	no med	Male	50	94	97.8	1.13	5.1	3.1	1.41099	AHI<5	AHI<30	92.4	4.53689	612.3	6.41885	severe	0.662	-0.41249	0.489	-0.715393	7.07541	>=4hr	49	112	93.7	1.04	4.55556	7.07541	>=4hr	4.1	No weight loss
114	Baseline	Caucasian	no med	no med	Female	52	149	92.2	0.87	5.21429	2.4	1.22378	AHI<5	AHI<30	73.7	4.31348	620.6	6.4323	severe	0.788	-0.238257	0.539	-0.61804	0	<4hr	52	149	92.2	0.87	5.21429	5.14031	>=4hr	1.7	No weight loss
114	12 months	Caucasian	no med	no med	Female	53	127	93.9	0.89		2.4	1.22378	AHI<5	AHI<30	73.7	4.31348	620.6	6.4323	severe	0.878	-0.130109	0.534	-0.627359	5.14031	>=4hr	52	149	92.2	0.87	5.21429	5.14031	>=4hr	1.7	No weight loss
115	Baseline	Caucasian	med	no med	Female	53	129	104	0.96	4	7.3	2.11626	AHI 5-15	AHI<30	93.8	4.55177	581.1	6.36664	severe	0.545	-0.606969	0.467	-0.761426	0	<4hr	53	129	104	0.96	4	7.08537	>=4hr	4.5	No weight loss
115	12 months	Caucasian	med	no med	Female	54	127	108.5	0.93		7.3	2.11626	AHI 5-15	AHI<30	93.8	4.55177	581.1	6.36664	severe	0.61	-0.494296	0.481	-0.731888	7.08537	>=4hr	53	129	104	0.96	4	7.08537	>=4hr	4.5	No weight loss
116	Baseline	Caucasian	no med	no med	Male	56	115	74.1	0.93	3.21429	2.8	1.335	AHI<5	AHI<30	65.5	4.1972	451.4	6.11457	severe	0.858	-0.153151	0.389	-0.944176	0	<4hr	56	115	74.1	0.93	3.21429	5.11676	>=4hr	0.4	No weight loss
116	12 months	Caucasian	no med	no med	Male	57	113	74.5	0.91	2.8	2.8	1.335	AHI<5	AHI<30	65.5	4.1972	451.4	6.11457	severe	0.8	-0.223144	0.435	-0.832409	5.11676	>=4hr	56	115	74.1	0.93	3.21429	5.11676	>=4hr	0.4	No weight loss
117	Baseline	Caucasian	med	med	Male	45	135	105.5	1.02	4.76923	9.8	2.37955	AHI 5-15	AHI<30	24.1	3.22287	182.8	5.21385	non-severe	0.616	-0.484508	0.507	-0.679244	0	<4hr	45	135	105.5	1.02	4.76923	1.58402	<4hr	-1	Weight loss
117	12 months	Caucasian	med	med	Male	46	151	104.5	0.96		9.8	2.37955	AHI 5-15	AHI<30	24.1	3.22287	182.8	5.21385	non-severe	0.604	-0.504181	0.539	-0.61804	1.58402	<4hr	45	135	105.5	1.02	4.76923	1.58402	<4hr	-1	Weight loss
118	Baseline	Caucasian	med	med	Female	72	132	74.15	0.9	2.52941	11.1	2.49321	AHI 5-15	AHI<30	40.9	3.73529	327.1	5.79332	non-severe	0.582	-0.541285	0.559	-0.581606	0	<4hr	72	132	74.15	0.9	2.52941	4.92254	>=4hr	-9.75	Weight loss
118	12 months	Caucasian	med	med	Female	73	157	64.4	0.9	2.3	11.1	2.49321	AHI 5-15	AHI<30	40.9	3.73529	327.1	5.79332	non-severe	0.736	-0.306525	0.534	-0.627359	4.92254	>=4hr	72	132	74.15	0.9	2.52941	4.92254	>=4hr	-9.75	Weight loss
119	Baseline	Other	no med	no med	Male	52	135	100.4	1.06	4.09091	8.5	2.25129	AHI 5-15	AHI<30	64.2	4.17746	516.4	6.24882	severe	0.605	-0.502527	0.413	-0.884308	0	<4hr	52	135	100.4	1.06	4.09091
119	12 months	Other	no med	no med	Male	53					8.5	2.25129	AHI 5-15	AHI<30	64.2	4.17746	516.4	6.24882	severe							52	135	100.4	1.06	4.09091
120	Baseline	Other	no med	no med	Male	49	113	74.5	0.97	3.75	9.8	2.37955	AHI 5-15	AHI<30	45	3.82864	356	5.87774	non-severe	0.481	-0.731888	0.502	-0.689155	0	<4hr	49	113	74.5	0.97	3.75
120	12 months	Other	no med	no med	Male	50					9.8	2.37955	AHI 5-15	AHI<30	45	3.82864	356	5.87774	non-severe							49	113	74.5	0.97	3.75
121	Baseline	Caucasian	no med	no med	Male	60	142	131.62	0.94	3.75	5.5	1.8718	AHI 5-15	AHI<30	79.6	4.3895	598.6	6.39626	severe	0.674	-0.394525	0.437	-0.827822	0	<4hr	60	142	131.62	0.94	3.75			4.18	No weight loss
121	12 months	Caucasian	no med	no med	Male	61	170	135.8	0.98	3.7	5.5	1.8718	AHI 5-15	AHI<30	79.6	4.3895	598.6	6.39626	severe	0.594	-0.520876	0.431	-0.841647			60	142	131.62	0.94	3.75			4.18	No weight loss
122	Baseline	Other	no med	med	Female	72	137	70.3	0.95	3.66667	10.7	2.45959	AHI 5-15	AHI<30	39.5	3.7013	322.1	5.77796	non-severe	0.643	-0.441611	0.521	-0.652005	0	<4hr	72	137	70.3	0.95	3.66667	1.59691	<4hr	1.5	No weight loss
122	12 months	Other	no med	med	Female	73	126	71.8	0.9	3.6	10.7	2.45959	AHI 5-15	AHI<30	39.5	3.7013	322.1	5.77796	non-severe	0.651	-0.429246	0.52	-0.653926	1.59691	<4hr	72	137	70.3	0.95	3.66667	1.59691	<4hr	1.5	No weight loss
123	Baseline	Caucasian	no med	no med	Male	51	126	87.58	1.03	3.61538	13.5	2.67415	AHI 5-15	AHI<30	69.8	4.25986	562.4	6.33399	severe	0.531	-0.632993	0.442	-0.816445	0	<4hr	51	126	87.58	1.03	3.61538	4.48098	>=4hr	3.62	No weight loss
123	12 months	Caucasian	no med	no med	Male	52	116	91.2	0.99		13.5	2.67415	AHI 5-15	AHI<30	69.8	4.25986	562.4	6.33399	severe	0.62	-0.478036	0.502	-0.689155	4.48098	>=4hr	51	126	87.58	1.03	3.61538	4.48098	>=4hr	3.62	No weight loss
124	Baseline	Caucasian	no med	med	Male	65	137	105	1.11		12.4	2.59525	AHI 5-15	AHI<30	45.7	3.84374	327	5.79301	non-severe	0.537	-0.621757	0.719	-0.329894	0	<4hr	65	137	105	1.11		4.25146	>=4hr	0.1	No weight loss
124	12 months	Caucasian	no med	med	Male	66	144	105.1	1.04	4.2	12.4	2.59525	AHI 5-15	AHI<30	45.7	3.84374	327	5.79301	non-severe	0.635	-0.45413	0.604	-0.504181	4.25146	>=4hr	65	137	105	1.11		4.25146	>=4hr	0.1	No weight loss
125	Baseline	Caucasian	med	med	Male	52	130	106.1	0.98	3.5	12.5	2.60269	AHI 5-15	AHI<30	88.8	4.49758	559.8	6.32936	severe	0.554	-0.590591	0.605	-0.502527	0	<4hr	52	130	106.1	0.98	3.5	2.87954	<4hr	-3.3	Weight loss
125	12 months	Caucasian	med	med	Male	53	121	102.8	0.99	3.2	12.5	2.60269	AHI 5-15	AHI<30	88.8	4.49758	559.8	6.32936	severe	0.467	-0.761426	0.471	-0.752897	2.87954	<4hr	52	130	106.1	0.98	3.5	2.87954	<4hr	-3.3	Weight loss
126	Baseline	Other	med	no med	Male	51	110	104	1.14	6.27273	15.3	2.79117	AHI 15-30	AHI<30	87.8	4.48639	557.8	6.32579	severe	0.554	-0.590591	0.727	-0.318829	0	<4hr	51	110	104	1.14	6.27273	4.96872	>=4hr	1.7	No weight loss
126	12 months	Other	med	no med	Male	52	106	105.7	1.05	6.3	15.3	2.79117	AHI 15-30	AHI<30	87.8	4.48639	557.8	6.32579	severe	0.606	-0.500875	0.656	-0.421594	4.96872	>=4hr	51	110	104	1.14	6.27273	4.96872	>=4hr	1.7	No weight loss
127	Baseline	Caucasian	no med	no med	Female	43	140	129.9	0.81	4.58333	0	0	AHI<5	AHI<30	44.3	3.81331	328.7	5.79818	non-severe	0.653	-0.426178	0.533	-0.629234	0	<4hr	43	140	129.9	0.81	4.58333	6.30561	>=4hr	-2.9	Weight loss
127	12 months	Caucasian	no med	no med	Female	44	134	127	0.81	5	0	0	AHI<5	AHI<30	44.3	3.81331	328.7	5.79818	non-severe	0.547	-0.603306	0.387	-0.949331	6.30561	>=4hr	43	140	129.9	0.81	4.58333	6.30561	>=4hr	-2.9	Weight loss
128	Baseline	Caucasian	med	med	Male	48	160	92.7	0.92	6	36.4	3.62167	AHI >30	AHI>30	5.1	1.80829	69.6	4.25703	non-severe	0.564	-0.572701	1.034	0.0334348	0	<4hr	48	160	92.7	0.92	6	7.46319	>=4hr
128	12 months	Caucasian	med	med	Male	49					36.4	3.62167	AHI >30	AHI>30	5.1	1.80829	69.6	4.25703	non-severe					7.46319	>=4hr	48	160	92.7	0.92	6	7.46319	>=4hr
129	Baseline	Caucasian	no med	no med	Female	46	140	59.5	0.76	3.25	9.2	2.32239	AHI 5-15	AHI<30	21.3	3.10459	177.9	5.18683	non-severe	0.51	-0.673345	0.43	-0.84397	0	<4hr	46	140	59.5	0.76	3.25	2.6383	<4hr	0.1	No weight loss
129	12 months	Caucasian	no med	no med	Female	47	108	59.6	0.84		9.2	2.32239	AHI 5-15	AHI<30	21.3	3.10459	177.9	5.18683	non-severe	0.477	-0.740239	0.409	-0.89404	2.6383	<4hr	46	140	59.5	0.76	3.25	2.6383	<4hr	0.1	No weight loss
130	Baseline	Caucasian	no med	no med	Male	79	140	86.9	0.98		20.3	3.05871	AHI 15-30	AHI<30	22.2	3.14415	202.8	5.31714	non-severe	0.854	-0.157824	0.88	-0.127833	0	<4hr	79	140	86.9	0.98		9.05551	>=4hr	-0.1	Weight loss
130	12 months	Caucasian	no med	no med	Male	80	132	86.8	1.03	3.9	20.3	3.05871	AHI 15-30	AHI<30	22.2	3.14415	202.8	5.31714	non-severe	0.761	-0.273122	0.635	-0.45413	9.05551	>=4hr	79	140	86.9	0.98		9.05551	>=4hr	-0.1	Weight loss
131	Baseline	Caucasian	no med	med	Female	69	160	102.4	0.89		8	2.19722	AHI 5-15	AHI<30	70.8	4.27388	478	6.1717	severe	0.759	-0.275754	0.852	-0.160169	0	<4hr	69	160	102.4	0.89		8.45295	>=4hr	1.5	No weight loss
131	12 months	Caucasian	no med	med	Female	70	137	103.9	0.9	5.1	8	2.19722	AHI 5-15	AHI<30	70.8	4.27388	478	6.1717	severe	0.553	-0.592397	0.678	-0.388608	8.45295	>=4hr	69	160	102.4	0.89		8.45295	>=4hr	1.5	No weight loss
132	Baseline	Other	no med	no med	Male	35	148	129.6	0.98	4.83333	5.9	1.93152	AHI 5-15	AHI<30	98.9	4.60417	706.2	6.56131	severe	0.583	-0.539568	0.757	-0.278392	0	<4hr	35	148	129.6	0.98	4.83333	5.99291	>=4hr	-6.8	Weight loss
132	12 months	Other	no med	no med	Male	36	139	122.8	0.99		5.9	1.93152	AHI 5-15	AHI<30	98.9	4.60417	706.2	6.56131	severe	0.547	-0.603306	0.445	-0.809681	5.99291	>=4hr	35	148	129.6	0.98	4.83333	5.99291	>=4hr	-6.8	Weight loss
133	Baseline	Caucasian	no med	no med	Female	44	121	86.7	0.87	3.30769	5.3	1.84055	AHI 5-15	AHI<30	36.3	3.61899	257.3	5.55412	non-severe	0.538	-0.619897	0.442	-0.816445	0	<4hr	44	121	86.7	0.87	3.30769	0.0716216	<4hr	-4.9	Weight loss
133	12 months	Caucasian	no med	no med	Female	45	117	81.8	0.93		5.3	1.84055	AHI 5-15	AHI<30	36.3	3.61899	257.3	5.55412	non-severe	0.458	-0.780886	0.427	-0.850971	0.0716216	<4hr	44	121	86.7	0.87	3.30769	0.0716216	<4hr	-4.9	Weight loss
134	Baseline	Other	no med	no med	Male	48	112	91.7	0.96	3.6	11.4	2.5177	AHI 5-15	AHI<30	8.6	2.26176	79.3	4.38577	non-severe	0.488	-0.71744	0.457	-0.783072	0	<4hr	48	112	91.7	0.96	3.6
134	12 months	Other	no med	no med	Male	49					11.4	2.5177	AHI 5-15	AHI<30	8.6	2.26176	79.3	4.38577	non-severe							48	112	91.7	0.96	3.6
135	Baseline	Other	no med	no med	Male	43	108	87.7	0.9	4.25	6.4	2.00148	AHI 5-15	AHI<30	71.6	4.28496	599.2	6.39726	severe	0.39	-0.941609	0.486	-0.721547	0	<4hr	43	108	87.7	0.9	4.25	7.66911	>=4hr	-0.7	Weight loss
135	12 months	Other	no med	no med	Male	44	123	87	0.86	3.8	6.4	2.00148	AHI 5-15	AHI<30	71.6	4.28496	599.2	6.39726	severe	0.352	-1.04412	0.425	-0.855666	7.66911	>=4hr	43	108	87.7	0.9	4.25	7.66911	>=4hr	-0.7	Weight loss
136	Baseline	Caucasian	no med	no med	Female	58	130	65.8	0.73	3.05882	3.3	1.45862	AHI<5	AHI<30	23.8	3.21084	192.6	5.26579	non-severe	0.535	-0.625489	0.629	-0.463624	0	<4hr	58	130	65.8	0.73	3.05882	7.19243	>=4hr	0.7	No weight loss
136	12 months	Caucasian	no med	no med	Female	59	122	66.5	0.77	2.6	3.3	1.45862	AHI<5	AHI<30	23.8	3.21084	192.6	5.26579	non-severe	0.615	-0.486133	0.511	-0.671386	7.19243	>=4hr	58	130	65.8	0.73	3.05882	7.19243	>=4hr	0.7	No weight loss
137	Baseline	Caucasian	med	med	Male	46	130	106.3	0.97	6.66667	5	1.79176	AHI<5	AHI<30	97.9	4.59411	652.3	6.48204	severe	0.445	-0.809681	0.452	-0.794073	0	<4hr	46	130	106.3	0.97	6.66667	6.21282	>=4hr	7.5	No weight loss
137	12 months	Caucasian	med	med	Male	47	120	113.8	1	4.4	5	1.79176	AHI<5	AHI<30	97.9	4.59411	652.3	6.48204	severe	0.485	-0.723606	0.451	-0.796288	6.21282	>=4hr	46	130	106.3	0.97	6.66667	6.21282	>=4hr	7.5	No weight loss
138	Baseline	Other	med	no med	Male	55	135	93.1	0.98	6.2	0.5	0.405465	AHI<5	AHI<30	68.7	4.2442	499.3	6.21521	severe	0.563	-0.574476	0.453	-0.791863	0	<4hr	55	135	93.1	0.98	6.2
138	12 months	Other	med	no med	Male	56					0.5	0.405465	AHI<5	AHI<30	68.7	4.2442	499.3	6.21521	severe							55	135	93.1	0.98	6.2
139	Baseline	Caucasian	no med	med	Male	52	125	119.7	1.01	4.1	17.2	2.90142	AHI 15-30	AHI<30	89.6	4.50645	731.5	6.59646	severe	0.546	-0.605136	0.558	-0.583396	0	<4hr	52	125	119.7	1.01	4.1	5.50953	>=4hr	0.4	No weight loss
139	12 months	Caucasian	no med	med	Male	53	116	120.1	1.15		17.2	2.90142	AHI 15-30	AHI<30	89.6	4.50645	731.5	6.59646	severe	0.496	-0.701179	0.617	-0.482886	5.50953	>=4hr	52	125	119.7	1.01	4.1	5.50953	>=4hr	0.4	No weight loss
140	Baseline	Caucasian	med	no med	Male	69	148	79.7	0.92	3.61538	23.6	3.20275	AHI 15-30	AHI<30	19.2	3.00568	188.5	5.24439	non-severe	0.518	-0.65778	0.531	-0.632993	0	<4hr	69	148	79.7	0.92	3.61538	6.60152	>=4hr	4.6	No weight loss
140	12 months	Caucasian	med	no med	Male	70		84.3	1	6.5	23.6	3.20275	AHI 15-30	AHI<30	19.2	3.00568	188.5	5.24439	non-severe	0.536	-0.623621	0.478	-0.738145	6.60152	>=4hr	69	148	79.7	0.92	3.61538	6.60152	>=4hr	4.6	No weight loss
141	Baseline	Caucasian	med	med	Female	58	117	66.4	0.83	3	19.6	3.02529	AHI 15-30	AHI<30	36.9	3.63495	281.9	5.64509	non-severe	0.549	-0.599657	0.457	-0.783072	0	<4hr	58	117	66.4	0.83	3	5.93856	>=4hr	2.4	No weight loss
141	12 months	Caucasian	med	med	Female	59	134	68.8	0.86	3.2	19.6	3.02529	AHI 15-30	AHI<30	36.9	3.63495	281.9	5.64509	non-severe	0.469	-0.757153	0.413	-0.884308	5.93856	>=4hr	58	117	66.4	0.83	3	5.93856	>=4hr	2.4	No weight loss
142	Baseline	Caucasian	no med	no med	Female	41	115	102	0.9		1.4	0.875469	AHI<5	AHI<30	93.8	4.55177	710.5	6.56738	severe	0.391	-0.939048	0.557	-0.58519	0	<4hr	41	115	102	0.9		5.15718	>=4hr	2.4	No weight loss
142	12 months	Caucasian	no med	no med	Female	42	134	104.4	0.84		1.4	0.875469	AHI<5	AHI<30	93.8	4.55177	710.5	6.56738	severe	0.381	-0.964956	0.487	-0.719491	5.15718	>=4hr	41	115	102	0.9		5.15718	>=4hr	2.4	No weight loss
143	Baseline	Other	no med	no med	Male	48	92	76.9	0.94	8.71429	5.4	1.8563	AHI 5-15	AHI<30	80	4.39445	683.6	6.52883	severe	0.458	-0.780886	0.592	-0.524249	0	<4hr	48	92	76.9	0.94	8.71429
143	12 months	Other	no med	no med	Male	49					5.4	1.8563	AHI 5-15	AHI<30	80	4.39445	683.6	6.52883	severe							48	92	76.9	0.94	8.71429
144	Baseline	Other	med	med	Female	65	137	45.8	0.86	2.88889	7.9	2.18605	AHI 5-15	AHI<30	26.6	3.31782	209.8	5.35091	non-severe	0.645	-0.438505	0.444	-0.811931	0	<4hr	65	137	45.8	0.86	2.88889
144	12 months	Other	med	med	Female	66					7.9	2.18605	AHI 5-15	AHI<30	26.6	3.31782	209.8	5.35091	non-severe							65	137	45.8	0.86	2.88889
145	Baseline	Other	no med	med	Female	46	111	59.6	0.85	3.25	0	0	AHI<5	AHI<30	1.7	0.993252	44.4	3.81551	non-severe	0.519	-0.655851	0.432	-0.83933	0	<4hr	46	111	59.6	0.85	3.25	0.210747	<4hr	1.5	No weight loss
145	12 months	Other	no med	med	Female	47	110	61.1	0.9		0	0	AHI<5	AHI<30	1.7	0.993252	44.4	3.81551	non-severe	0.428	-0.848632	0.35	-1.04982	0.210747	<4hr	46	111	59.6	0.85	3.25	0.210747	<4hr	1.5	No weight loss
146	Baseline	Other	no med	no med	Male	49	135	82.4	0.88	4.5	15.4	2.79728	AHI 15-30	AHI<30	52.3	3.97594	438.2	6.08495	severe	0.447	-0.805197	0.551	-0.59602	0	<4hr	49	135	82.4	0.88	4.5	5.15958	>=4hr	-1.1	Weight loss
146	12 months	Other	no med	no med	Male	50	147	81.3	0.87	5.9	15.4	2.79728	AHI 15-30	AHI<30	52.3	3.97594	438.2	6.08495	severe	0.491	-0.711311	0.535	-0.625489	5.15958	>=4hr	49	135	82.4	0.88	4.5	5.15958	>=4hr	-1.1	Weight loss
147	Baseline	Caucasian	med	no med	Male	55	132	97.7	0.96	3.72727	8.8	2.28238	AHI 5-15	AHI<30	97.3	4.58802	857.4	6.75507	severe	0.381	-0.964956	0.528	-0.638659	0	<4hr	55	132	97.7	0.96	3.72727	0.61989	<4hr	1.6	No weight loss
147	12 months	Caucasian	med	no med	Male	56	139	99.3	0.71	4.3	8.8	2.28238	AHI 5-15	AHI<30	97.3	4.58802	857.4	6.75507	severe	0.402	-0.911303	0.614	-0.48776	0.61989	<4hr	55	132	97.7	0.96	3.72727	0.61989	<4hr	1.6	No weight loss
148	Baseline	Caucasian	med	no med	Male	36	123	103.8	0.97	5.5	0.2	0.182322	AHI<5	AHI<30	14.1	2.71469	117.7	4.7766	non-severe	0.39	-0.941609	0.344	-1.06711	0	<4hr	36	123	103.8	0.97	5.5	0.308529	<4hr	-0.6	Weight loss
148	12 months	Caucasian	med	no med	Male	37	126	103.2	0.94	4.1	0.2	0.182322	AHI<5	AHI<30	14.1	2.71469	117.7	4.7766	non-severe	0.341	-1.07587	0.498	-0.697155	0.308529	<4hr	36	123	103.8	0.97	5.5	0.308529	<4hr	-0.6	Weight loss
149	Baseline	Caucasian	med	no med	Male	55	125	100.4	0.92	5.91667	16.4	2.85647	AHI 15-30	AHI<30	61.5	4.13517	385.3	5.95661	severe	0.483	-0.727739	0.46	-0.776529	0	<4hr	55	125	100.4	0.92	5.91667	7.49268	>=4hr	5.3	No weight loss
149	12 months	Caucasian	med	no med	Male	56	119	105.7	0.89	4.4	16.4	2.85647	AHI 15-30	AHI<30	61.5	4.13517	385.3	5.95661	severe	0.543	-0.610646	0.595	-0.519194	7.49268	>=4hr	55	125	100.4	0.92	5.91667	7.49268	>=4hr	5.3	No weight loss
150	Baseline	Caucasian	no med	no med	Male	61	159	98.2	0.98	3.16667	3.9	1.58924	AHI<5	AHI<30	21.7	3.12236	183.5	5.21765	non-severe	0.676	-0.391562	0.519	-0.655851	0	<4hr	61	159	98.2	0.98	3.16667
150	12 months	Caucasian	no med	no med	Male	62					3.9	1.58924	AHI<5	AHI<30	21.7	3.12236	183.5	5.21765	non-severe							61	159	98.2	0.98	3.16667
151	Baseline	Other	no med	no med	Male	39	121	79.1	0.87	2.9375	9.2	2.32239	AHI 5-15	AHI<30	49.3	3.91801	406.6	6.01029	non-severe	0.436	-0.830113	0.455	-0.787458	0	<4hr	39	121	79.1	0.87	2.9375	4.22431	>=4hr	7.6	No weight loss
151	12 months	Other	no med	no med	Male	40	116	86.7	0.92	3.9	9.2	2.32239	AHI 5-15	AHI<30	49.3	3.91801	406.6	6.01029	non-severe	0.395	-0.92887	0.388	-0.94675	4.22431	>=4hr	39	121	79.1	0.87	2.9375	4.22431	>=4hr	7.6	No weight loss
152	Baseline	Caucasian	med	no med	Female	67	114	68	0.84	3.625	10.9	2.47654	AHI 5-15	AHI<30	2.2	1.16315	26.5	3.31419	non-severe	0.605	-0.502527	0.522	-0.650088	0	<4hr	67	114	68	0.84	3.625	5.53645	>=4hr	1.9	No weight loss
152	12 months	Caucasian	med	no med	Female	68		69.9			10.9	2.47654	AHI 5-15	AHI<30	2.2	1.16315	26.5	3.31419	non-severe	0.706	-0.34814	0.483	-0.727739	5.53645	>=4hr	67	114	68	0.84	3.625	5.53645	>=4hr	1.9	No weight loss
153	Baseline	Caucasian	med	no med	Female	54	108	86.4	0.81	2.05	1.4	0.875469	AHI<5	AHI<30						0.466	-0.76357	0.444	-0.811931	0	<4hr	54	108	86.4	0.81	2.05
153	12 months	Caucasian	med	no med	Female	55					1.4	0.875469	AHI<5	AHI<30												54	108	86.4	0.81	2.05
154	Baseline	Caucasian	no med	no med	Male	53	121	120	1.03	3.58333	5.9	1.93152	AHI 5-15	AHI<30	84.8	4.45202	753	6.62539	severe	0.521	-0.652005	0.457	-0.783072	0	<4hr	53	121	120	1.03	3.58333	8.57938	>=4hr	11.2	No weight loss
154	12 months	Caucasian	no med	no med	Male	54	122	131.2	1.02		5.9	1.93152	AHI 5-15	AHI<30	84.8	4.45202	753	6.62539	severe	0.706	-0.34814	0.58	-0.544727	8.57938	>=4hr	53	121	120	1.03	3.58333	8.57938	>=4hr	11.2	No weight loss
155	Baseline	Caucasian	no med	no med	Male	79	112	80.9	1.01	6.5	20.5	3.06805	AHI 15-30	AHI<30	32.9	3.52342	269	5.59842	non-severe	0.506	-0.681219	0.614	-0.48776	0	<4hr	79	112	80.9	1.01	6.5	1.01901	<4hr	-0.5	Weight loss
155	12 months	Caucasian	no med	no med	Male	80	112	80.4	0.99	5.1	20.5	3.06805	AHI 15-30	AHI<30	32.9	3.52342	269	5.59842	non-severe	0.533	-0.629234	0.593	-0.522561	1.01901	<4hr	79	112	80.9	1.01	6.5	1.01901	<4hr	-0.5	Weight loss
156	Baseline	Other	no med	no med	Female	45	130	98	0.94	2.38889	9.5	2.35138	AHI 5-15	AHI<30	99.6	4.61115	965.9	6.8741	severe	0.523	-0.648174	0.585	-0.536143	0	<4hr	45	130	98	0.94	2.38889			-1.1	Weight loss
156	12 months	Other	no med	no med	Female	46		96.9	0.85		9.5	2.35138	AHI 5-15	AHI<30	99.6	4.61115	965.9	6.8741	severe	0.605	-0.502527	0.538	-0.619897			45	130	98	0.94	2.38889			-1.1	Weight loss
157	Baseline	Caucasian	no med	no med	Male	57	116	82.6	0.85	3.21429	22	3.13549	AHI 15-30	AHI<30	78.6	4.37701	556.9	6.32418	severe	0.546	-0.605136	0.477	-0.740239	0	<4hr	57	116	82.6	0.85	3.21429	6.46414	>=4hr	1.4	No weight loss
157	12 months	Caucasian	no med	no med	Male	58	119	84	0.86	3.1	22	3.13549	AHI 15-30	AHI<30	78.6	4.37701	556.9	6.32418	severe	0.532	-0.631112	0.477	-0.740239	6.46414	>=4hr	57	116	82.6	0.85	3.21429	6.46414	>=4hr	1.4	No weight loss
