# Supplementary material for: Predictors for carotid and femoral artery intima-media thickness in a non-diabetic sleep clinic cohort
Source: PLoS One. 2021 Jun 4;16(6):e0252569. doi: 10.1371/journal.pone.0252569 (PMC8177540; doi:10.1371/journal.pone.0252569)
Supplement: S2 Dataset — (ZIP) [file pone.0252569.s006.zip]

Archive with 2 entries (2 files):
- SPSS Data files/IMT Data - Main group.sav
- SPSS Data files/IMT Data - RFM sub-group Data_stacked.sav
