# Supplementary material for: Predictors for carotid and femoral artery intima-media thickness in a non-diabetic sleep clinic cohort
Source: PLoS One. 2021 Jun 4;16(6):e0252569. doi: 10.1371/journal.pone.0252569 (PMC8177540; doi:10.1371/journal.pone.0252569)
Supplement: S1 Codes — (ZIP) [file pone.0252569.s007.zip]

Archive with 9 entries (9 files):
- SPSS Syntax Codes/Demographics and Correlation syntax.sps
- SPSS Syntax Codes/IMT Age Relationship syntax.sps
- SPSS Syntax Codes/Main group - base model Syntax.sps
- SPSS Syntax Codes/Main group - SDB model syntax.sps
- SPSS Syntax Codes/Main group - SDB model with study group interaction syntax.sps
- SPSS Syntax Codes/Main group vs RFM sub-group comparison syntax.sps
- SPSS Syntax Codes/RFM sub-group - base model Syntax.sps
- SPSS Syntax Codes/RFM sub-group - Intervention study.sps
- SPSS Syntax Codes/RFM sub-group - LnCFA vs SDB and Snore model syntax.sps
