# Supplementary material for: Predictors for carotid and femoral artery intima-media thickness in a non-diabetic sleep clinic cohort
Source: PLoS One. 2021 Jun 4;16(6):e0252569. doi: 10.1371/journal.pone.0252569 (PMC8177540; doi:10.1371/journal.pone.0252569)
Supplement: S1 Codes — (ZIP) [file pone.0252569.s007.zip › SPSS Syntax Codes/Demographics and Correlation syntax.sps]

* Encoding: UTF-8.
FREQUENCIES VARIABLES=Age Height Weight BMI Neck_circumf Hip_circumf WHR Cholesterol HDL Triglycerides BSL Tot_Chol_HDL_ratio AHI RDI Arousal_Index ODI_3pct SaO2_90pct lowest_O2_NREM lowest_O2_REM SBP_clinic CCA CFA
  /FORMAT=NOTABLE
  /NTILES=4
  /STATISTICS=STDDEV RANGE MINIMUM MAXIMUM MEAN MEDIAN
  /ORDER=ANALYSIS.

CROSSTABS
  /TABLES=Framingham_cat BY Gender
  /FORMAT=AVALUE TABLES
  /CELLS=COUNT
  /COUNT ROUND CELL
  /BARCHART.

FREQUENCIES VARIABLES=Gender Ethnicity_coded Hypertension_history Hypercholesterolemia_history
    Smoking_history Hypertension_med Cholesterol_med CCA_ICA_Plaque CFA_plaque
  /NTILES=4
  /STATISTICS=STDDEV RANGE MINIMUM MAXIMUM MEAN MEDIAN
  /ORDER=ANALYSIS.

NONPAR CORR
  /VARIABLES=CCA CFA Age Height Weight BMI Neck_circumf Hip_circumf Waist_circumf WHR SBP_clinic Cholesterol HDL BSL Tot_Chol_HDL_ratio AHI RDI Arousal_Index ODI_3pct SaO2_90pct lowest_O2_NREM lowest_O2_REM SBP_clinic 
  /PRINT=SPEARMAN TWOTAIL NOSIG
  /MISSING=PAIRWISE.
