# Supplementary material for: Predictors for carotid and femoral artery intima-media thickness in a non-diabetic sleep clinic cohort
Source: PLoS One. 2021 Jun 4;16(6):e0252569. doi: 10.1371/journal.pone.0252569 (PMC8177540; doi:10.1371/journal.pone.0252569)
Supplement: S1 Codes — (ZIP) [file pone.0252569.s007.zip › SPSS Syntax Codes/IMT Age Relationship syntax.sps]

* Encoding: UTF-8.
REGRESSION
  /MISSING LISTWISE
  /STATISTICS COEFF OUTS R ANOVA
  /CRITERIA=PIN(.05) POUT(.10)
  /NOORIGIN
  /DEPENDENT LnCCA
  /METHOD=ENTER Age.
* Curve Estimation.
TSET MXNEWVAR=3.
CURVEFIT
  /VARIABLES=CCA WITH Age
  /CONSTANT
  /MODEL=GROWTH
  /PLOT FIT
  /CIN=95
  /SAVE=PRED CIN .
GRAPH
  /SCATTERPLOT(OVERLAY)=Age Age Age Age WITH CCA Pred_CCA_Age LC_CCA_Age UC_CCA_Age (PAIR)
  /MISSING=LISTWISE.
REGRESSION
  /MISSING LISTWISE
  /STATISTICS COEFF OUTS R ANOVA
  /CRITERIA=PIN(.05) POUT(.10)
  /NOORIGIN
  /DEPENDENT LnCFA
  /METHOD=ENTER Age.
* Curve Estimation.
TSET MXNEWVAR=3.
CURVEFIT
  /VARIABLES=CFA WITH Age
  /CONSTANT
  /MODEL=GROWTH
  /PLOT FIT
  /CIN=95
  /SAVE=PRED CIN .
GRAPH
  /SCATTERPLOT(OVERLAY)=Age Age Age Age WITH CFA Pred_CFA_Age LC_CFA_Age UC_CFA_Age (PAIR)
  /MISSING=LISTWISE.
