# Supplementary material for: Predictors for carotid and femoral artery intima-media thickness in a non-diabetic sleep clinic cohort
Source: PLoS One. 2021 Jun 4;16(6):e0252569. doi: 10.1371/journal.pone.0252569 (PMC8177540; doi:10.1371/journal.pone.0252569)
Supplement: S1 Codes — (ZIP) [file pone.0252569.s007.zip › SPSS Syntax Codes/Main group - SDB model syntax.sps]

* Encoding: UTF-8.
*CCA - SDB Models

UNIANOVA LnCCA WITH Age_per_decade  WHR SBP_clinic LnAHI_1
  /METHOD=SSTYPE(3)
  /INTERCEPT=INCLUDE
  /EMMEANS=TABLES(OVERALL) WITH(Age_per_decade =MEAN WHR=MEAN SBP_clinic=MEAN LnAHI_1=MEAN)
  /PRINT=ETASQ TEST(LMATRIX) DESCRIPTIVE LOF GEF PARAMETER HOMOGENEITY OPOWER
  /PLOT=SPREADLEVEL RESIDUALS
  /CRITERIA=ALPHA(.05)
  /DESIGN=Age_per_decade  WHR SBP_clinic LnAHI_1.


UNIANOVA LnCCA WITH Age_per_decade  WHR SBP_clinic LnODI_1
  /METHOD=SSTYPE(3)
  /INTERCEPT=INCLUDE
  /EMMEANS=TABLES(OVERALL) WITH(Age_per_decade=MEAN WHR=MEAN SBP_clinic=MEAN LnODI_1=MEAN)
  /PRINT=ETASQ TEST(LMATRIX) DESCRIPTIVE LOF GEF PARAMETER HOMOGENEITY OPOWER
  /PLOT=SPREADLEVEL RESIDUALS
  /CRITERIA=ALPHA(.05)
  /DESIGN=Age_per_decade  WHR SBP_clinic LnODI_1.


UNIANOVA LnCCA WITH Age WHR SBP_clinic LnRDI_1
  /METHOD=SSTYPE(3)
  /INTERCEPT=INCLUDE
  /EMMEANS=TABLES(OVERALL) WITH(Age=MEAN WHR=MEAN SBP_clinic=MEAN LnRDI_1=MEAN)
  /PRINT=ETASQ TEST(LMATRIX) DESCRIPTIVE LOF GEF PARAMETER HOMOGENEITY OPOWER
  /PLOT=SPREADLEVEL RESIDUALS
  /CRITERIA=ALPHA(.05)
  /DESIGN=Age WHR SBP_clinic LnRDI_1.


UNIANOVA LnCCA WITH Age_per_decade WHR SBP_clinic LnAI_1
  /METHOD=SSTYPE(3)
  /INTERCEPT=INCLUDE
  /EMMEANS=TABLES(OVERALL) WITH(Age_per_decade =MEAN WHR=MEAN SBP_clinic=MEAN LnAI_1=MEAN)
  /PRINT=ETASQ TEST(LMATRIX) DESCRIPTIVE LOF GEF PARAMETER HOMOGENEITY OPOWER
  /PLOT=SPREADLEVEL RESIDUALS
  /CRITERIA=ALPHA(.05)
  /DESIGN=Age_per_decade WHR SBP_clinic LnAI_1.


UNIANOVA LnCCA WITH Age_per_decade  WHR SBP_clinic LnSaO290_1
  /METHOD=SSTYPE(3)
  /INTERCEPT=INCLUDE
  /EMMEANS=TABLES(OVERALL) WITH(Age_per_decade=MEAN WHR=MEAN SBP_clinic=MEAN LnSaO290_1=MEAN)
  /PRINT=ETASQ TEST(LMATRIX) DESCRIPTIVE LOF GEF PARAMETER HOMOGENEITY OPOWER
  /PLOT=SPREADLEVEL RESIDUALS
  /CRITERIA=ALPHA(.05)
  /DESIGN=Age_per_decade  WHR SBP_clinic LnSaO290_1.


UNIANOVA LnCCA BY AHI_grouped WITH Age_per_decade WHR SBP_clinic
  /CONTRAST(AHI_grouped)=Simple(1)
  /METHOD=SSTYPE(3)
  /INTERCEPT=INCLUDE
  /PLOT=PROFILE(AHI_grouped)
  /EMMEANS=TABLES(OVERALL) WITH(Age_per_decade =MEAN WHR=MEAN SBP_clinic=MEAN)
  /EMMEANS=TABLES(AHI_grouped) WITH(Age_per_decade =MEAN WHR=MEAN SBP_clinic=MEAN) COMPARE ADJ(LSD)
  /PRINT=ETASQ TEST(LMATRIX) DESCRIPTIVE LOF GEF PARAMETER HOMOGENEITY OPOWER
  /PLOT=SPREADLEVEL RESIDUALS
  /CRITERIA=ALPHA(.05)
  /DESIGN=Age_per_decade WHR SBP_clinic AHI_grouped.


UNIANOVA LnCCA BY AHI_severe WITH Age_per_decade WHR SBP_clinic
  /CONTRAST(AHI_severe)=Simple(1)
  /METHOD=SSTYPE(3)
  /INTERCEPT=INCLUDE
  /PLOT=PROFILE(AHI_severe)
  /EMMEANS=TABLES(OVERALL) WITH(Age_per_decade=MEAN WHR=MEAN SBP_clinic=MEAN)
  /EMMEANS=TABLES(AHI_severe) WITH(Age_per_decade=MEAN WHR=MEAN SBP_clinic=MEAN) COMPARE ADJ(LSD)
  /PRINT=ETASQ TEST(LMATRIX) DESCRIPTIVE LOF GEF PARAMETER HOMOGENEITY OPOWER
  /PLOT=SPREADLEVEL RESIDUALS
  /CRITERIA=ALPHA(.05)
  /DESIGN=Age_per_decade WHR SBP_clinic AHI_severe.


UNIANOVA LnCCA WITH Age_per_decade WHR SBP_clinic Ln_lowest_O2_NREM_1
  /METHOD=SSTYPE(3)
  /INTERCEPT=INCLUDE
  /EMMEANS=TABLES(OVERALL) WITH(Age_per_decade =MEAN WHR=MEAN SBP_clinic=MEAN Ln_lowest_O2_NREM_1=MEAN)
  /PRINT=ETASQ TEST(LMATRIX) DESCRIPTIVE LOF GEF PARAMETER HOMOGENEITY OPOWER
  /PLOT=SPREADLEVEL RESIDUALS
  /CRITERIA=ALPHA(.05)
  /DESIGN=Age_per_decade WHR SBP_clinic Ln_lowest_O2_NREM_1.

UNIANOVA LnCCA WITH Age_per_decade WHR SBP_clinic Ln_lowest_O2_REM_1
  /METHOD=SSTYPE(3)
  /INTERCEPT=INCLUDE
  /EMMEANS=TABLES(OVERALL) WITH(Age_per_decade =MEAN WHR=MEAN SBP_clinic=MEAN Ln_lowest_O2_REM_1=MEAN)
  /PRINT=ETASQ TEST(LMATRIX) DESCRIPTIVE LOF GEF PARAMETER HOMOGENEITY OPOWER
  /PLOT=SPREADLEVEL RESIDUALS
  /CRITERIA=ALPHA(.05)
  /DESIGN=Age_per_decade WHR SBP_clinic Ln_lowest_O2_REM_1.

*CFA - SDB Models

UNIANOVA LnCFA WITH Age_per_decade Weight Tot_Chol_HDL_ratio LnAHI_1
  /METHOD=SSTYPE(3)
  /INTERCEPT=INCLUDE
  /EMMEANS=TABLES(OVERALL) WITH(Age_per_decade=MEAN Weight=MEAN Tot_Chol_HDL_ratio=MEAN LnAHI_1=MEAN)
  /PRINT=ETASQ TEST(LMATRIX) DESCRIPTIVE LOF GEF PARAMETER HOMOGENEITY OPOWER
  /PLOT=SPREADLEVEL RESIDUALS
  /CRITERIA=ALPHA(.05)
  /DESIGN=Age_per_decade Weight Tot_Chol_HDL_ratio LnAHI_1.


UNIANOVA LnCFA WITH Age_per_decade  Weight Tot_Chol_HDL_ratio LnODI_1
  /METHOD=SSTYPE(3)
  /INTERCEPT=INCLUDE
  /EMMEANS=TABLES(OVERALL) WITH(Age_per_decade=MEAN Weight=MEAN Tot_Chol_HDL_ratio=MEAN LnODI_1=MEAN)
  /PRINT=ETASQ TEST(LMATRIX) DESCRIPTIVE LOF GEF PARAMETER HOMOGENEITY OPOWER
  /PLOT=SPREADLEVEL RESIDUALS
  /CRITERIA=ALPHA(.05)
  /DESIGN=Age_per_decade Weight Tot_Chol_HDL_ratio LnODI_1.


UNIANOVA LnCFA WITH Age_per_decade Weight Tot_Chol_HDL_ratio LnRDI_1
  /METHOD=SSTYPE(3)
  /INTERCEPT=INCLUDE
  /EMMEANS=TABLES(OVERALL) WITH(Age_per_decade=MEAN Weight=MEAN Tot_Chol_HDL_ratio=MEAN LnRDI_1=MEAN)
  /PRINT=ETASQ TEST(LMATRIX) DESCRIPTIVE LOF GEF PARAMETER HOMOGENEITY OPOWER
  /PLOT=SPREADLEVEL RESIDUALS
  /CRITERIA=ALPHA(.05)
  /DESIGN=Age_per_decade Weight Tot_Chol_HDL_ratio LnRDI_1.


UNIANOVA LnCFA WITH Age_per_decade Weight Tot_Chol_HDL_ratio LnAI_1
  /METHOD=SSTYPE(3)
  /INTERCEPT=INCLUDE
  /EMMEANS=TABLES(OVERALL) WITH(Age_per_decade=MEAN Weight=MEAN Tot_Chol_HDL_ratio=MEAN LnAI_1=MEAN)
  /PRINT=ETASQ TEST(LMATRIX) DESCRIPTIVE LOF GEF PARAMETER HOMOGENEITY OPOWER
  /PLOT=SPREADLEVEL RESIDUALS
  /CRITERIA=ALPHA(.05)
  /DESIGN=Age_per_decade Weight Tot_Chol_HDL_ratio LnAI_1.


UNIANOVA LnCFA WITH Age_per_decade Weight Tot_Chol_HDL_ratio LnSaO290_1
  /METHOD=SSTYPE(3)
  /INTERCEPT=INCLUDE
  /EMMEANS=TABLES(OVERALL) WITH(Age_per_decade=MEAN Weight=MEAN Tot_Chol_HDL_ratio=MEAN LnSaO290_1=MEAN)
  /PRINT=ETASQ TEST(LMATRIX) DESCRIPTIVE LOF GEF PARAMETER HOMOGENEITY OPOWER
  /PLOT=SPREADLEVEL RESIDUALS
  /CRITERIA=ALPHA(.05)
  /DESIGN=Age_per_decade Weight Tot_Chol_HDL_ratio LnSaO290_1.


UNIANOVA LnCFA BY AHI_grouped WITH Age_per_decade Weight Tot_Chol_HDL_ratio
  /CONTRAST(AHI_grouped)=Simple(1)
  /METHOD=SSTYPE(3)
  /INTERCEPT=INCLUDE
  /PLOT=PROFILE(AHI_grouped)
  /EMMEANS=TABLES(OVERALL) WITH(Age_per_decade=MEAN Weight=MEAN Tot_Chol_HDL_ratio=MEAN)
  /EMMEANS=TABLES(AHI_grouped) WITH(Age_per_decade=MEAN Weight=MEAN Tot_Chol_HDL_ratio=MEAN) COMPARE ADJ(LSD)
  /PRINT=ETASQ TEST(LMATRIX) DESCRIPTIVE LOF GEF PARAMETER HOMOGENEITY OPOWER
  /PLOT=SPREADLEVEL RESIDUALS
  /CRITERIA=ALPHA(.05)
  /DESIGN=Age_per_decade Weight Tot_Chol_HDL_ratio AHI_grouped.


UNIANOVA LnCFA BY AHI_severe WITH Age_per_decade Weight Tot_Chol_HDL_ratio
  /CONTRAST(AHI_severe)=Simple(1)
  /METHOD=SSTYPE(3)
  /INTERCEPT=INCLUDE
  /PLOT=PROFILE(AHI_severe)
  /EMMEANS=TABLES(OVERALL) WITH(Age_per_decade=MEAN Weight=MEAN Tot_Chol_HDL_ratio=MEAN)
  /EMMEANS=TABLES(AHI_severe) WITH(Age_per_decade=MEAN Weight=MEAN Tot_Chol_HDL_ratio=MEAN) COMPARE ADJ(LSD)
  /PRINT=ETASQ TEST(LMATRIX) DESCRIPTIVE LOF GEF PARAMETER HOMOGENEITY OPOWER
  /PLOT=SPREADLEVEL RESIDUALS
  /CRITERIA=ALPHA(.05)
  /DESIGN=Age_per_decade Weight Tot_Chol_HDL_ratio AHI_severe.


UNIANOVA LnCFA WITH Age_per_decade WHR SBP_clinic Ln_lowest_O2_NREM_1
  /METHOD=SSTYPE(3)
  /INTERCEPT=INCLUDE
  /EMMEANS=TABLES(OVERALL) WITH(Age_per_decade =MEAN WHR=MEAN SBP_clinic=MEAN Ln_lowest_O2_NREM_1=MEAN)
  /PRINT=ETASQ TEST(LMATRIX) DESCRIPTIVE LOF GEF PARAMETER HOMOGENEITY OPOWER
  /PLOT=SPREADLEVEL RESIDUALS
  /CRITERIA=ALPHA(.05)
  /DESIGN=Age_per_decade WHR SBP_clinic Ln_lowest_O2_NREM_1.

UNIANOVA LnCFA WITH Age_per_decade WHR SBP_clinic Ln_lowest_O2_REM_1
  /METHOD=SSTYPE(3)
  /INTERCEPT=INCLUDE
  /EMMEANS=TABLES(OVERALL) WITH(Age_per_decade =MEAN WHR=MEAN SBP_clinic=MEAN Ln_lowest_O2_REM_1=MEAN)
  /PRINT=ETASQ TEST(LMATRIX) DESCRIPTIVE LOF GEF PARAMETER HOMOGENEITY OPOWER
  /PLOT=SPREADLEVEL RESIDUALS
  /CRITERIA=ALPHA(.05)
  /DESIGN=Age_per_decade WHR SBP_clinic Ln_lowest_O2_REM_1.
