# Supplementary material for: Predictors for carotid and femoral artery intima-media thickness in a non-diabetic sleep clinic cohort
Source: PLoS One. 2021 Jun 4;16(6):e0252569. doi: 10.1371/journal.pone.0252569 (PMC8177540; doi:10.1371/journal.pone.0252569)
Supplement: S1 Codes — (ZIP) [file pone.0252569.s007.zip › SPSS Syntax Codes/Main group vs RFM sub-group comparison syntax.sps]

* Encoding: UTF-8.
T-TEST GROUPS=Study_group_coded(0 1)
  /MISSING=ANALYSIS
  /VARIABLES=Age Height Weight BMI Neck_circumf WHR Tot_Chol_HDL_ratio HDL BSL SBP_clinic
  /CRITERIA=CI(.95).

NPAR TESTS
  /M-W= CCA CFA AHI RDI Arousal_Index ODI_3pct SaO2_90pct lowest_O2_NREM lowest_O2_REM BY Study_group_coded(0 1)
  /STATISTICS=DESCRIPTIVES QUARTILES
  /MISSING ANALYSIS.


CROSSTABS
  /TABLES=Gender_recoded Hypertension_history Hypercholesterolemia_history Smoking_history Ethnicity_coded
    Hypertension_med Cholesterol_med Framingham_cat AHI_grouped BY Study_group_coded
  /FORMAT=AVALUE TABLES
  /STATISTICS=CHISQ
  /CELLS=COUNT
  /COUNT ROUND CELL
  /BARCHART.
