# Supplementary material for: Predictors for carotid and femoral artery intima-media thickness in a non-diabetic sleep clinic cohort
Source: PLoS One. 2021 Jun 4;16(6):e0252569. doi: 10.1371/journal.pone.0252569 (PMC8177540; doi:10.1371/journal.pone.0252569)
Supplement: S1 Codes — (ZIP) [file pone.0252569.s007.zip › SPSS Syntax Codes/RFM sub-group - base model Syntax.sps]

* Encoding: UTF-8.
*CCA 

UNIANOVA lnCCA WITH Age_per_decade WHR SBP_clinic
  /METHOD=SSTYPE(3)
  /INTERCEPT=INCLUDE
  /EMMEANS=TABLES(OVERALL) WITH(Age_per_decade=MEAN WHR=MEAN SBP_clinic=MEAN)
  /PRINT=ETASQ TEST(LMATRIX) DESCRIPTIVE LOF GEF PARAMETER HOMOGENEITY OPOWER
  /PLOT=SPREADLEVEL RESIDUALS
  /CRITERIA=ALPHA(.05)
  /DESIGN=Age_per_decade WHR SBP_clinic.


*CFA

UNIANOVA lnCFA WITH Age_per_decade Weight Tot_Chol_HDL_ratio
  /METHOD=SSTYPE(3)
  /INTERCEPT=INCLUDE
  /EMMEANS=TABLES(OVERALL) WITH(Age_per_decade=MEAN Weight=MEAN Tot_Chol_HDL_ratio=MEAN)
  /PRINT=ETASQ TEST(LMATRIX) DESCRIPTIVE LOF GEF PARAMETER HOMOGENEITY OPOWER
  /PLOT=SPREADLEVEL RESIDUALS
  /CRITERIA=ALPHA(.05)
  /DESIGN=Age_per_decade Weight Tot_Chol_HDL_ratio.
