# Supplementary material for: Predictors for carotid and femoral artery intima-media thickness in a non-diabetic sleep clinic cohort
Source: PLoS One. 2021 Jun 4;16(6):e0252569. doi: 10.1371/journal.pone.0252569 (PMC8177540; doi:10.1371/journal.pone.0252569)
Supplement: S1 Codes — (ZIP) [file pone.0252569.s007.zip › SPSS Syntax Codes/RFM sub-group - Intervention study.sps]

* Encoding: UTF-8.
*RFM sub-group CPAP compliance usage

DESCRIPTIVES VARIABLES=Cum_CPAP CPAP_4hrs CPAP_average
  /STATISTICS=MEAN STDDEV MIN MAX.


* CCA change over 12 months

FILTER BY V14_CCA.
EXECUTE.

  FREQUENCIES VARIABLES=CCA V14_CCA
  /FORMAT=NOTABLE
  /NTILES=4
  /STATISTICS=STDDEV MINIMUM MAXIMUM MEAN MEDIAN
  /ORDER=ANALYSIS.

* CFA change over 12 months

FILTER BY V14_CFA.
EXECUTE.

  FREQUENCIES VARIABLES=CFA V14_CFA
  /FORMAT=NOTABLE
  /NTILES=4
  /STATISTICS=STDDEV MINIMUM MAXIMUM MEAN MEDIAN
  /ORDER=ANALYSIS.

*Linear Mixed Effect Modeling

MIXED Ln_CCA_IMT WITH Age.Baseline WH_ratio.Baseline Sys_BP.Baseline CPAP_avhours Visit
  /CRITERIA=CIN(95) MXITER(100) MXSTEP(10) SCORING(1) SINGULAR(0.000000000001) HCONVERGE(0,
    ABSOLUTE) LCONVERGE(0, ABSOLUTE) PCONVERGE(0.000001, ABSOLUTE)
  /FIXED=Age.Baseline WH_ratio.Baseline Sys_BP.Baseline CPAP_avhours Visit CPAP_avhours*Visit |
    SSTYPE(3)
  /METHOD=REML
  /PRINT=G  R SOLUTION TESTCOV
  /RANDOM=INTERCEPT Visit | SUBJECT(Case_no) COVTYPE(UN)
  /REPEATED=Visit | SUBJECT(Case_no) COVTYPE(CS)
  /SAVE=PRED RESID.


MIXED Ln_CCA_IMT BY CPAP_adhere WITH Age.Baseline Sys_BP.Baseline WH_ratio.Baseline Visit
  /CRITERIA=CIN(95) MXITER(100) MXSTEP(10) SCORING(1) SINGULAR(0.000000000001) HCONVERGE(0,
    ABSOLUTE) LCONVERGE(0, ABSOLUTE) PCONVERGE(0.000001, ABSOLUTE)
  /FIXED=Age.Baseline Sys_BP.Baseline WH_ratio.Baseline CPAP_adhere Visit CPAP_adhere*Visit |
    SSTYPE(3)
  /METHOD=REML
  /PRINT=G  SOLUTION
  /RANDOM=INTERCEPT Visit | SUBJECT(Case_no) COVTYPE(UN)
  /REPEATED=Visit | SUBJECT(Case_no) COVTYPE(CS)
  /SAVE=PRED RESID.


MIXED Ln_CCA_IMT BY WeightLoss WITH Age.Baseline Sys_BP.Baseline WH_ratio.Baseline Visit
  /CRITERIA=CIN(95) MXITER(100) MXSTEP(10) SCORING(1) SINGULAR(0.000000000001) HCONVERGE(0,
    ABSOLUTE) LCONVERGE(0, ABSOLUTE) PCONVERGE(0.000001, ABSOLUTE)
  /FIXED=Age.Baseline Sys_BP.Baseline WH_ratio.Baseline WeightLoss Visit WeightLoss*Visit |
    SSTYPE(3)
  /METHOD=REML
  /PRINT=G  SOLUTION
  /RANDOM=INTERCEPT Visit | SUBJECT(Case_no) COVTYPE(UN)
  /REPEATED=Visit | SUBJECT(Case_no) COVTYPE(CS)
  /SAVE=PRED RESID.


MIXED Ln_CCA_IMT BY WeightLoss CPAP_adhere WITH Age.Baseline Sys_BP.Baseline WH_ratio.Baseline Visit
  /CRITERIA=CIN(95) MXITER(100) MXSTEP(10) SCORING(1) SINGULAR(0.000000000001) HCONVERGE(0,
    ABSOLUTE) LCONVERGE(0, ABSOLUTE) PCONVERGE(0.000001, ABSOLUTE)
  /FIXED=Age.Baseline Sys_BP.Baseline WH_ratio.Baseline WeightLoss Visit WeightLoss*Visit  CPAP_adhere 
    CPAP_adhere*Visit WeightLoss*CPAP_adhere WeightLoss*CPAP_adhere*Visit |
    SSTYPE(3)
  /METHOD=REML
  /PRINT=G  SOLUTION
  /RANDOM=INTERCEPT Visit | SUBJECT(Case_no) COVTYPE(UN)
  /REPEATED=Visit | SUBJECT(Case_no) COVTYPE(CS)
  /SAVE=PRED RESID.


MIXED Ln_CFA_IMT WITH Age.Baseline Weight.Baseline TotCholtoHDL.Baseline CPAP_avhours Visit
  /CRITERIA=CIN(95) MXITER(100) MXSTEP(10) SCORING(1) SINGULAR(0.000000000001) HCONVERGE(0,
    ABSOLUTE) LCONVERGE(0, ABSOLUTE) PCONVERGE(0.000001, ABSOLUTE)
  /FIXED=Age.Baseline Weight.Baseline TotCholtoHDL.Baseline CPAP_avhours Visit CPAP_avhours*Visit |
    SSTYPE(3)
  /METHOD=REML
  /PRINT=G  R SOLUTION TESTCOV
  /RANDOM=INTERCEPT Visit | SUBJECT(Case_no) COVTYPE(UN)
  /REPEATED=Visit | SUBJECT(Case_no) COVTYPE(CS)
  /SAVE=PRED RESID.


MIXED Ln_CFA_IMT BY CPAP_adhere WITH Age.Baseline Weight.Baseline TotCholtoHDL.Baseline Visit
  /CRITERIA=CIN(95) MXITER(100) MXSTEP(10) SCORING(1) SINGULAR(0.000000000001) HCONVERGE(0,
    ABSOLUTE) LCONVERGE(0, ABSOLUTE) PCONVERGE(0.000001, ABSOLUTE)
  /FIXED=Age.Baseline Weight.Baseline TotCholtoHDL.Baseline CPAP_adhere Visit CPAP_adhere*Visit |    
SSTYPE(3)
  /METHOD=REML
  /PRINT=G  SOLUTION
  /RANDOM=INTERCEPT Visit | SUBJECT(Case_no) COVTYPE(UN)
  /REPEATED=Visit | SUBJECT(Case_no) COVTYPE(CS)
  /SAVE=PRED RESID.


MIXED Ln_CFA_IMT BY WeightLoss WITH Age.Baseline Weight.Baseline TotCholtoHDL.Baseline Visit
  /CRITERIA=CIN(95) MXITER(100) MXSTEP(10) SCORING(1) SINGULAR(0.000000000001) HCONVERGE(0,
    ABSOLUTE) LCONVERGE(0, ABSOLUTE) PCONVERGE(0.000001, ABSOLUTE)
  /FIXED=Age.Baseline Weight.Baseline TotCholtoHDL.Baseline Visit WeightLoss WeightLoss*Visit |
    SSTYPE(3)
  /METHOD=REML
  /PRINT=G  SOLUTION
  /RANDOM=INTERCEPT Visit | SUBJECT(Case_no) COVTYPE(UN)
  /REPEATED=Visit | SUBJECT(Case_no) COVTYPE(CS)
  /SAVE=PRED RESID.


MIXED Ln_CFA_IMT BY WeightLoss CPAP_adhere WITH Age.Baseline Weight.Baseline TotCholtoHDL.Baseline
    Visit
  /CRITERIA=CIN(95) MXITER(100) MXSTEP(10) SCORING(1) SINGULAR(0.000000000001) HCONVERGE(0,
    ABSOLUTE) LCONVERGE(0, ABSOLUTE) PCONVERGE(0.000001, ABSOLUTE)
  /FIXED=Age.Baseline Weight.Baseline TotCholtoHDL.Baseline Visit WeightLoss WeightLoss*Visit
    CPAP_adhere CPAP_adhere*Visit WeightLoss*CPAP_adhere WeightLoss*CPAP_adhere*Visit | SSTYPE(3)
  /METHOD=REML
  /PRINT=G  SOLUTION
  /RANDOM=INTERCEPT Visit | SUBJECT(Case_no) COVTYPE(UN)
  /REPEATED=Visit | SUBJECT(Case_no) COVTYPE(CS)
  /SAVE=PRED RESID.
