# Supplementary material for: Predictors for carotid and femoral artery intima-media thickness in a non-diabetic sleep clinic cohort
Source: PLoS One. 2021 Jun 4;16(6):e0252569. doi: 10.1371/journal.pone.0252569 (PMC8177540; doi:10.1371/journal.pone.0252569)
Supplement: S1 Codes — (ZIP) [file pone.0252569.s007.zip › SPSS Syntax Codes/RFM sub-group - LnCFA vs SDB and Snore model syntax.sps]

* Encoding: UTF-8.

USE ALL.
COMPUTE filter_$=(Study_group_coded = 1).
VARIABLE LABELS filter_$ 'Study_group_coded = 1 (FILTER)'.
VALUE LABELS filter_$ 0 'Not Selected' 1 'Selected'.
FORMATS filter_$ (f1.0).
FILTER BY filter_$.
EXECUTE.

*CFA - SDB models

UNIANOVA LnCFA WITH Age_per_decade Weight Tot_Chol_HDL_ratio LnAHI_1
  /METHOD=SSTYPE(3)
  /INTERCEPT=INCLUDE
  /EMMEANS=TABLES(OVERALL) WITH(Age_per_decade=MEAN Weight=MEAN Tot_Chol_HDL_ratio=MEAN LnAHI_1=MEAN)
  /PRINT=ETASQ TEST(LMATRIX) DESCRIPTIVE LOF GEF PARAMETER HOMOGENEITY OPOWER
  /PLOT=SPREADLEVEL RESIDUALS
  /CRITERIA=ALPHA(.05)
  /DESIGN=Age_per_decade Weight Tot_Chol_HDL_ratio LnAHI_1.


UNIANOVA LnCFA WITH Age_per_decade Weight Tot_Chol_HDL_ratio LnODI_1
  /METHOD=SSTYPE(3)
  /INTERCEPT=INCLUDE
  /EMMEANS=TABLES(OVERALL) WITH(Age_per_decade=MEAN Weight=MEAN Tot_Chol_HDL_ratio=MEAN LnODI_1=MEAN)
  /PRINT=ETASQ TEST(LMATRIX) DESCRIPTIVE LOF GEF PARAMETER HOMOGENEITY OPOWER
  /PLOT=SPREADLEVEL RESIDUALS
  /CRITERIA=ALPHA(.05)
  /DESIGN=Age_per_decade Weight Tot_Chol_HDL_ratio LnODI_1.


UNIANOVA LnCFA WITH Age Weight Tot_Chol_HDL_ratio LnRDI_1
  /METHOD=SSTYPE(3)
  /INTERCEPT=INCLUDE
  /EMMEANS=TABLES(OVERALL) WITH(Age=MEAN Weight=MEAN Tot_Chol_HDL_ratio=MEAN LnRDI_1=MEAN)
  /PRINT=ETASQ TEST(LMATRIX) DESCRIPTIVE LOF GEF PARAMETER HOMOGENEITY OPOWER
  /PLOT=SPREADLEVEL RESIDUALS
  /CRITERIA=ALPHA(.05)
  /DESIGN=Age Weight Tot_Chol_HDL_ratio LnRDI_1.


UNIANOVA LnCFA WITH Age_per_decade Weight Tot_Chol_HDL_ratio LnAI_1
  /METHOD=SSTYPE(3)
  /INTERCEPT=INCLUDE
  /EMMEANS=TABLES(OVERALL) WITH(Age_per_decade=MEAN Weight=MEAN Tot_Chol_HDL_ratio=MEAN LnAI_1=MEAN)
  /PRINT=ETASQ TEST(LMATRIX) DESCRIPTIVE LOF GEF PARAMETER HOMOGENEITY OPOWER
  /PLOT=SPREADLEVEL RESIDUALS
  /CRITERIA=ALPHA(.05)
  /DESIGN=Age_per_decade Weight Tot_Chol_HDL_ratio LnAI_1.


UNIANOVA LnCFA WITH Age Weight Tot_Chol_HDL_ratio LnSaO290_1
  /METHOD=SSTYPE(3)
  /INTERCEPT=INCLUDE
  /EMMEANS=TABLES(OVERALL) WITH(Age=MEAN Weight=MEAN Tot_Chol_HDL_ratio=MEAN LnSaO290_1=MEAN)
  /PRINT=ETASQ TEST(LMATRIX) DESCRIPTIVE LOF GEF PARAMETER HOMOGENEITY OPOWER
  /PLOT=SPREADLEVEL RESIDUALS
  /CRITERIA=ALPHA(.05)
  /DESIGN=Age Weight Tot_Chol_HDL_ratio LnSaO290_1.

UNIANOVA LnCFA WITH Age_per_decade Weight Tot_Chol_HDL_ratio Ln_Snores_hr_1
  /METHOD=SSTYPE(3)
  /INTERCEPT=INCLUDE
  /EMMEANS=TABLES(OVERALL) WITH(Age_per_decade=MEAN Weight=MEAN Tot_Chol_HDL_ratio=MEAN Ln_Snores_hr_1=MEAN)
  /PRINT=ETASQ TEST(LMATRIX) DESCRIPTIVE LOF GEF PARAMETER HOMOGENEITY OPOWER
  /PLOT=SPREADLEVEL RESIDUALS
  /CRITERIA=ALPHA(.05)
  /DESIGN=Age_per_decade Weight Tot_Chol_HDL_ratio Ln_Snores_hr_1.

UNIANOVA LnCFA WITH Age_per_decade Weight Tot_Chol_HDL_ratio Ln_lowest_O2_NREM_1
  /METHOD=SSTYPE(3)
  /INTERCEPT=INCLUDE
  /EMMEANS=TABLES(OVERALL) WITH(Age_per_decade=MEAN Weight=MEAN Tot_Chol_HDL_ratio=MEAN Ln_lowest_O2_NREM_1=MEAN)
  /PRINT=ETASQ TEST(LMATRIX) DESCRIPTIVE LOF GEF PARAMETER HOMOGENEITY OPOWER
  /PLOT=SPREADLEVEL RESIDUALS
  /CRITERIA=ALPHA(.05)
  /DESIGN=Age_per_decade Weight Tot_Chol_HDL_ratio Ln_lowest_O2_NREM_1.

UNIANOVA LnCFA WITH Age_per_decade Weight Tot_Chol_HDL_ratio Ln_lowest_O2_REM_1
  /METHOD=SSTYPE(3)
  /INTERCEPT=INCLUDE
  /EMMEANS=TABLES(OVERALL) WITH(Age_per_decade=MEAN Weight=MEAN Tot_Chol_HDL_ratio=MEAN Ln_lowest_O2_REM_1=MEAN)
  /PRINT=ETASQ TEST(LMATRIX) DESCRIPTIVE LOF GEF PARAMETER HOMOGENEITY OPOWER
  /PLOT=SPREADLEVEL RESIDUALS
  /CRITERIA=ALPHA(.05)
  /DESIGN=Age_per_decade Weight Tot_Chol_HDL_ratio Ln_lowest_O2_REM_1.

UNIANOVA LnCFA WITH Age_per_decade Weight Tot_Chol_HDL_ratio Ln_Snores_hr_1
  /METHOD=SSTYPE(3)
  /INTERCEPT=INCLUDE
  /EMMEANS=TABLES(OVERALL) WITH(Age_per_decade=MEAN Weight=MEAN Tot_Chol_HDL_ratio=MEAN Ln_Snores_hr_1=MEAN)
  /PRINT=ETASQ TEST(LMATRIX) DESCRIPTIVE LOF GEF PARAMETER HOMOGENEITY OPOWER
  /PLOT=SPREADLEVEL RESIDUALS
  /CRITERIA=ALPHA(.05)
  /DESIGN=Age_per_decade Weight Tot_Chol_HDL_ratio Ln_Snores_hr_1.
